# Supplementary material for: Compliance with Covid-19 measures: Evidence from New Zealand
Source: PLoS One. 2022 Feb 9;17(2):e0263376. doi: 10.1371/journal.pone.0263376 (PMC8827475; doi:10.1371/journal.pone.0263376)
Supplement: S2 File — (XLSX) [file pone.0263376.s003.xlsx]

## Sheet: Covid 19 Compliance Survey Full
Unique ID	Group A: Completed masks and isolation questions, Group B completed isolation and testing questions; Group C completed testing and mask questions.	Q1: You cannot catch Covid-19 from people with the virus who do not have symptoms:We are interested in your opinions about Covid-19. How strongly do you agree or disagree with the following statements?	Q1: Covid-19 is only a danger to the elderly and people who already have health problems:We are interested in your opinions about Covid-19. How strongly do you agree or disagree with the following statements?	Q1: Infected people spread Covid-19 by coughing and sneezing:We are interested in your opinions about Covid-19. How strongly do you agree or disagree with the following statements?	Q1:Children cannot catch Covid-19:We are interested in your opinions about Covid-19. How strongly do you agree or disagree with the following statements?	Q1: Once you have had Covid-19 you are immune to re-infection:We are interested in your opinions about Covid-19. How strongly do you agree or disagree with the following statements?	Q1: I think Covid-19 is a hoax:We are interested in your opinions about Covid-19. How strongly do you agree or disagree with the following statements?	Q1: Fears about Covid-19 are exaggerated:We are interested in your opinions about Covid-19. How strongly do you agree or disagree with the following statements?	Q1: Covid-19 most likely comes from bats:We are interested in your opinions about Covid-19. How strongly do you agree or disagree with the following statements?	Q1: Covid-19 is a man-made virus:We are interested in your opinions about Covid-19. How strongly do you agree or disagree with the following statements?	Q1: Children are perfectly safe from Covid-19:We are interested in your opinions about Covid-19. How strongly do you agree or disagree with the following statements?	Q1: You can catch Covid-19 by touching anything handled by an infected person:We are interested in your opinions about Covid-19. How strongly do you agree or disagreewith the following statements?	Q1: Covid-19 is no worse than the seasonal flu:We are interested in your opinions about Covid-19. How strongly do you agree or disagree with the following statements?	Q2: We need to eliminate Covid-19 from New Zealand to save lives:We are interested in your opinions about eliminating Covid-19. How strongly do you agree or disagree with the following statements?	Q2: We should just live with it until we have a vaccine:We are interested in your opinions about eliminating Covid-19. How strongly do you agree or disagree with the following statements?	Q2: It would be better to let it spread and build herd immunity:We are interested in your opinions about eliminating Covid-19. How strongly do you agree or disagree with the following statements?	Q2: There is no point trying to eliminate Covid-19 because it is a virus and will keep changing:We are interested in your opinions about eliminating Covid-19. How strongly do you agree or disagree with the following statements?	Q2: Covid-19 is everywhere in the world so there is no way we can keep it out:We are interested in your opinions about eliminating Covid-19. How strongly do you agree or disagree with the following statements?	Q3: Eliminating Covid-19 from New Zealand is the right thing to do:We are interested in how strongly you feel about the need for action to be taken to eliminate Covid-19 from New Zealand. How strongly do you agree or disagree with the following statements?	Q3: I feel some responsibility for eliminating Covid-19 from New Zealand:We are interested in how strongly you feel about the need for action to be taken to eliminate Covid-19 from New Zealand. How strongly do you agree or disagree with the following statements?	Q3: I am prepared to change my normal behaviour to eliminate Covid-19 from New Zealand:We are interested in how strongly you feel about the need for action to be taken to eliminate Covid-19 from New Zealand. How strongly do you agree or disagree with the following statements?	Q3: It is important to work together to eliminate Covid-19 from New Zealand:We are interested in how strongly you feel about the need for action to be taken to eliminate Covid-19 from New Zealand. How strongly do you agree or disagree with the following statements?	Q3: Nearly everyone I know thinks eliminating Covid-19 from New Zealand is the right thing to do:We are interested in how strongly you feel about the need for action to be taken to eliminate Covid-19 from New Zealand. How strongly do you agree or disagree with the following statements?	Q3: Most people I know feel some responsibility for eliminating Covid-19 from New Zealand:We are interested in how strongly you feel about the need for action to be taken to eliminate Covid-19 from New Zealand. How strongly do you agree or disagree with the following statements?	Q3: I think nearly everyone is prepared to change their normal behaviour to eliminate Covid-19 from New Zealand:We are interested in how strongly you feel about the need for action to be taken to eliminate Covid-19 from New Zealand. How strongly do you agree or disagree with the following statements?	Q3: I am prepared to make sacrifices to eliminate Covid-19 from New Zealand:We are interested in how strongly you feel about the need for action to be taken to eliminate Covid-19 from New Zealand. How strongly do you agree or disagree with the following statements?	Q3: Most people are prepared to make sacrifices to eliminate Covid-19 from New Zealand:We are interested in how strongly you feel about the need for action to be taken to eliminate Covid-19 from New Zealand. How strongly do you agree or disagree with the following statements?	Q3: Most people know we must work together to eliminate Covid-19 from New Zealand:We are interested in how strongly you feel about the need for action to be taken to eliminate Covid-19 from New Zealand. How strongly do you agree or disagree with the following statements?	Q4: I think helping to eliminate Covid-19 from New Zealand is rewarding:We are interested in your opinions about eliminating Covid-19 from New Zealand. How strongly do you agree or disagree with the following statements?	Q4: The consequences are serious if we don't eliminate Covid-19 from New Zealand:We are interested in your opinions about eliminating Covid-19 from New Zealand. How strongly do you agree or disagree with the following statements?	Q4: Eliminating Covid-19 from New Zealand is something I am passionate about:We are interested in your opinions about eliminating Covid-19 from New Zealand. How strongly do you agree or disagree with the following statements?	Q4: It would be a big deal if government made mistakes are made while we try to eliminate Covid-19 from New Zealand:We are interested in your opinions about eliminating Covid-19 from New Zealand. How strongly do you agree or disagree with the following statements?	Q4: My position on eliminating Covid-19 from New Zealand tells others something about me:We are interested in your opinions about eliminating Covid-19 from New Zealand. How strongly do you agree or disagree with the following statements?	Q4: Eliminating Covid-19 from New Zealand is important to me:We are interested in your opinions about eliminating Covid-19 from New Zealand. How strongly do you agree or disagree with the following statements?	Q4: Making decisions about how to eliminate Covid-19 from New Zealand is complicated:We are interested in your opinions about eliminating Covid-19 from New Zealand. How strongly do you agree or disagree with the following statements?	Q4: What others think about eliminating Covid-19 from New Zealand tells me something about them:We are interested in your opinions about eliminating Covid-19 from New Zealand. How strongly do you agree or disagree with the following statements?	Q4: I care a lot about eliminating Covid-19 from New Zealand:We are interested in your opinions about eliminating Covid-19 from New Zealand. How strongly do you agree or disagree with the following statements?	Q4: Making decisions about how to eliminate Covid-19 from New Zealand is difficult:We are interested in your opinions about eliminating Covid-19 from New Zealand. How strongly do you agree or disagree with the following statements?	Q5: I think it's rewarding to wear a face mask to help eliminate Covid-19:The government may require you to wear a face mask in public as one measure to eliminate Covid-19 from New Zealand. How strongly do you agree or disagree with the following statements about wearing face masks?	Q5: The consequences are serious if I made mistakes with wearing a face mask to help eliminate Covid-19:The government may require you to wear a face mask in public as one measure to eliminate Covid-19 from New Zealand. How strongly do you agree or disagree with the following statements about wearing face masks?	Q5: Wearing a face mask to help eliminate Covid-19 is something I am passionate about:The government may require you to wear a face mask in public as one measure to eliminate Covid-19 from New Zealand. How strongly do you agree or disagree with the following statements about wearing face masks?	Q5: It would be a big deal if I made a mistake with wearing a face mask to help eliminate Covid-19:The government may require you to wear a face mask in public as one measure to eliminate Covid-19 from New Zealand. How strongly do you agree or disagree with the following statements about wearing face masks?	Q5: My position about wearing a face mask to help eliminate Covid-19 tells others something about me:The government may require you to wear a face mask in public as one measure to eliminate Covid-19 from New Zealand. How strongly do you agree or disagree with the following statements about wearing face masks?	Q5: Wearing a face mask to help eliminate Covid-19 is important to me:The government may require you to wear a face mask in public as one measure to eliminate Covid-19 from New Zealand. How strongly do you agree or disagree with the following statements about wearing face masks?	Q5: Making decisions about wearing a face mask to help eliminate Covid-19 is complicated:The government may require you to wear a face mask in public as one measure to eliminate Covid-19 from New Zealand. How strongly do you agree or disagree with the following statements about wearing face masks?	Q5: What others think about wearing a face mask to help eliminate Covid-19 tells me something about them:The government may require you to wear a face mask in public as one measure to eliminate Covid-19 from New Zealand. How strongly do you agree or disagree with the following statements about wearing face masks?	Q5: I care a lot about wearing a face mask to help eliminate Covid-19:The government may require you to wear a face mask in public as one measure to eliminate Covid-19 from New Zealand. How strongly do you agree or disagree with the following statements about wearing face masks?	Q5: Making decisions about wearing a face mask to help eliminate Covid-19 is difficult:The government may require you to wear a face mask in public as one measure to eliminate Covid-19 from New Zealand. How strongly do you agree or disagree with the following statements about wearing face masks?	Q6: I think face masks should be worn to help stop the spread of Covid-19:How strongly do you agree or disagree with the following statements about wearing face masks to stop the spread of Covid-19?
1	Group A	2	2	4	2	2	3	3	4	2	2	4	2	4	4	2	4	4	4	4	3	3	4	4	2	4	4	3	3	4	3	4	2	2	3	3	4	4	3	4	3	3	3	2	4	4	4	4	4
2	Group C	3	1	4	1	1	1	2	4	2	2	3	3	4	3	3	3	3	4	4	4	4	4	3	3	4	3	3	4	3	4	4	3	4	4	3	4	3	4	3	4	3	4	4	2	3	4	2	4
3	Group B	1	2	5	1	2	1	1	5	1	2	4	4	4	4	3	2	5	4	4	4	4	2	3	4	4	4	5	4	5	4	4	1	5	4	2	4	4
4	Group C	5	4	5	2	5	4	4	5	5	5	3	4	4	4	4	4	4	4	4	4	4	4	4	4	4	4	4	4	3	4	4	4	2	5	4	4	4	5	4	5	4	5	4	5	5	4	4	4
5	Group C	2	2	4	2	2	2	2	1	3	2	3	4	2	4	2	4	5	1	2	2	3	2	2	2	2	2	2	2	3	2	3	1	1	2	5	2	5	2	4	2	2	5	2	2	5	2	2	5
6	Group A	3	2	5	1	2	3	4	3	3	1	4	2	4	3	4	2	2	4	3	4	4	4	3	4	3	2	4	4	4	2	4	3	3	4	3	3	4	4	2	2	3	3	4	2	3	4	3	3
7	Group A	1	2	5	1	1	1	1	3	1	2	4	1	5	2	1	2	2	5	4	5	5	4	4	5	5	5	5	5	5	4	2	4	5	4	4	5	4	4	3	4	3	4	4	1	4	4	4	4
8	Group B	1	2	4	2	3	1	2	2	2	1	4	2	4	2	3	3	3	4	4	4	4	4	4	4	4	4	4	4	4	3	4	3	4	3	3	4	4
9	Group B	1	1	4	1	1	1	2	4	1	1	4	1	5	1	1	1	4	5	5	5	5	5	5	5	5	5	5	4	5	4	4	4	4	2	5	4	2
10	Group B	2	2	5	1	2	1	1	5	1	1	4	1	5	1	1	1	2	5	5	5	5	5	5	4	5	4	5	5	5	5	4	5	5	5	5	5	4
11	Group A	3	2	4	2	2	1	2	2	2	2	4	2	3	4	5	4	5	3	4	4	3	3	4	4	4	2	4	4	3	3	5	4	3	5	4	3	5	3	3	4	4	4	4	2	4	4	2	4
12	Group C	1	1	5	1	2	1	2	3	3	1	4	2	4	3	2	3	3	5	5	4	5	5	4	4	4	4	4	4	5	5	5	4	5	5	5	5	4	3	3	4	2	5	5	2	4	4	1	5
13	Group C	2	3	4	2	4	2	4	2	3	3	4	3	3	4	4	4	4	4	4	3	4	3	4	3	4	4	4	4	3	4	3	3	4	4	4	4	3	3	3	2	3	3	4	3	3	3	2	4
14	Group A	1	1	5	1	1	1	1	2	4	1	5	2	4	2	2	2	2	5	4	5	5	4	4	4	5	4	5	5	5	5	3	3	5	4	5	5	2	5	3	5	3	3	5	2	4	5	2	5
15	Group A	4	5	4	5	4	3	5	4	5	3	4	4	4	4	4	4	4	5	5	4	4	4	5	4	5	4	4	4	4	4	5	5	3	4	4	4	3	4	4	4	5	5	4	4	4	4	5	4
16	Group C	1	1	5	1	1	1	1	3	3	1	3	1	5	2	1	2	3	5	4	4	4	4	4	3	4	4	4	4	5	4	2	3	4	3	5	4	4	5	4	4	3	4	4	2	5	5	1	5
17	Group C	1	1	5	1	3	1	1	3	1	1	5	2	5	2	1	1	1	5	5	5	5	5	5	5	5	5	4	5	5	5	1	5	5	1	5	5	5	5	5	5	1	5	5	5	5	5	5	5
18	Group A	1	2	4	1	1	1	1	3	3	2	5	1	5	4	1	1	4	5	4	5	5	5	5	4	1	1	5	5	5	4	3	3	5	2	4	4	2	5	5	5	4	5	5	1	5	5	2	5
19	Group C	2	1	5	1	2	1	2	3	2	2	4	1	4	2	1	3	4	4	4	5	5	4	5	4	5	4	4	4	5	3	3	3	4	4	4	4	5	4	3	4	4	3	5	3	4	5	2	5
20	Group A	1	1	5	1	1	1	1	4	2	2	4	4	1	5	1	2	2	5	5	5	5	4	4	5	5	4	4	4	5	5	4	5	5	4	5	5	5	4	4	5	3	4	4	2	4	5	1	5
21	Group C	1	2	4	1	3	1	1	3	3	1	3	1	4	2	2	3	3	4	4	4	4	4	4	2	4	4	5	5	5	3	5	3	4	4	4	4	4	4	4	4	4	4	4	2	4	4	2	5
22	Group A	1	1	5	1	3	1	2	4	1	2	2	2	5	1	1	2	2	5	4	4	5	4	4	4	4	4	4	4	4	4	4	4	5	5	4	5	5	3	4	4	4	4	4	4	4	4	2	4
23	Group B	2	4	4	2	2	2	4	4	2	2	4	4	2	4	2	4	4	2	3	3	4	3	3	3	3	3	4	3	2	2	2	3	2	2	3	3	2
24	Group A	1	2	5	1	3	1	5	2	4	2	5	4	2	5	5	5	5	1	2	1	1	1	2	1	1	1	1	1	3	1	5	5	2	1	5	1	3	1	1	1	1	5	1	3	5	1	3	1
25	Group C	3	2	5	2	3	1	2	1	5	3	4	3	3	3	3	3	3	3	3	3	3	4	3	3	3	4	4	4	4	3	2	4	4	4	4	4	4	2	3	2	3	2	2	4	3	3	2	4
26	Group B	1	1	5	1	2	1	2	4	3	2	5	2	3	4	2	2	2	5	5	4	5	5	4	4	4	4	5	5	4	4	4	5	5	4	4	5	4
27	Group B	1	2	5	2	2	1	2	4	2	3	4	1	4	2	1	2	2	5	5	5	5	5	5	5	5	5	5	4	5	4	4	4	5	3	4	5	3
28	Group B	1	1	5	2	2	1	1	3	3	2	4	1	3	3	1	2	2	3	3	4	4	3	3	3	4	3	3	3	3	3	3	3	3	3	3	3	3
29	Group C	2	2	5	1	3	2	1	3	3	1	4	1	5	2	1	3	3	5	4	4	5	4	4	5	4	5	4	3	5	3	5	3	4	4	3	4	4	4	3	2	3	3	4	2	4	4	2	5
30	Group C	1	1	5	1	2	1	1	5	1	1	5	1	5	2	1	3	3	4	4	4	4	4	4	3	4	4	4	4	5	4	3	4	5	2	3	5	4	4	4	4	4	4	4	1	4	5	1	5
31	Group B	1	5	5	5	3	3	2	1	3	2	5	2	4	5	3	2	4	5	5	5	5	4	5	5	5	5	4	4	4	5	4	5	4	5	5	5	5
32	Group B	1	1	4	1	1	1	1	3	1	1	3	1	5	4	2	2	2	5	5	5	5	5	5	5	5	5	5	5	5	5	4	5	5	4	5	5	5
33	Group B	1	2	4	1	2	1	2	3	4	3	3	4	4	3	2	2	2	4	5	5	5	3	3	4	5	4	5	5	5	4	3	4	4	5	4	5	5
34	Group A	2	2	5	1	2	2	3	3	3	2	3	2	3	2	4	2	4	3	4	4	4	3	3	2	4	3	3	4	3	2	3	4	2	4	3	3	4	5	3	3	3	5	5	2	4	5	2	5
35	Group B	2	1	2	2	3	2	2	2	2	2	2	1	1	2	3	2	2	3	4	4	4	5	4	4	4	4	4	3	4	3	5	4	5	4	4	4	4
36	Group B	1	2	5	1	2	2	2	3	4	1	3	2	5	2	1	2	2	5	4	5	5	5	4	4	5	5	4	4	5	5	4	3	5	4	4	5	4
37	Group A	2	2	4	2	3	1	2	3	1	2	4	1	5	1	1	2	3	5	4	5	5	5	4	4	5	4	4	4	5	4	2	3	5	4	4	4	4	5	4	4	4	3	5	3	4	4	3	5
38	Group C	1	1	5	1	5	1	5	5	5	1	3	1	5	1	1	5	5	5	5	5	5	5	5	5	5	5	5	4	4	5	5	3	5	4	5	5	4	4	4	4	4	5	5	4	5	5	4	5
39	Group B	1	1	5	1	1	1	1	3	3	1	1	1	5	2	2	2	2	4	4	4	4	4	4	4	4	4	4	4	4	4	4	4	4	4	4	4	4
40	Group A	2	4	2	4	3	3	4	2	1	2	4	2	5	3	3	2	2	4	3	3	5	5	4	4	4	5	4	4	4	3	3	4	4	4	4	4	4	4	4	3	3	4	4	4	3	4	3	4
41	Group A	3	1	5	1	1	1	2	3	2	1	4	1	5	1	1	1	3	5	4	5	5	5	4	4	5	4	5	5	5	5	4	4	5	3	4	5	3	5	4	5	4	5	5	2	5	5	2	5
42	Group B	4	5	5	2	5	3	3	3	3	2	4	2	5	5	3	5	5	5	5	5	5	5	5	5	5	5	5	5	5	4	5	5	4	5	5	5	4
43	Group A	1	1	4	1	2	1	1	3	3	1	5	1	5	2	1	2	2	5	5	5	5	5	5	4	5	5	5	5	5	5	5	4	5	4	4	5	4	4	4	5	4	4	5	2	4	4	2	5
44	Group C	3	3	3	3	3	3	3	3	3	3	3	3	3	3	3	3	3	3	3	3	3	3	3	3	3	3	3	3	3	3	3	3	3	3	3	3	3	3	3	3	3	3	3	3	3	3	3	3
45	Group C	4	4	4	4	5	4	5	5	4	5	5	4	5	4	4	4	4	4	4	5	4	5	4	5	4	4	4	4	4	4	4	4	5	4	4	5	4	4	5	4	4	5	4	4	4	4	4	4
46	Group C	5	5	5	5	2	1	2	1	1	1	5	1	5	1	3	1	2	5	5	5	5	5	5	5	5	5	5	5	5	5	5	5	5	5	5	5	5	4	5	5	5	5	5	5	5	5	5	5
47	Group A	1	1	4	1	1	1	1	3	3	1	5	1	5	3	1	3	3	5	5	5	5	5	5	5	5	5	5	5	5	5	5	4	5	4	5	5	4	4	3	4	4	4	4	4	4	5	3	5
48	Group B	2	4	4	2	3	2	2	3	4	2	4	2	5	2	1	2	4	5	5	5	5	4	4	4	5	4	4	4	5	5	4	4	5	3	4	5	4
49	Group A	1	1	5	1	3	1	1	3	3	1	5	1	5	1	1	1	4	5	5	5	5	4	5	4	5	4	5	3	5	1	3	4	4	4	5	4	4	2	3	1	2	4	4	1	5	4	2	5
50	Group B	1	1	1	1	2	2	3	2	4	1	3	3	2	3	3	4	4	3	4	3	4	2	3	3	4	3	4	3	3	3	3	4	3	3	4	3	3
51	Group B	1	1	2	1	3	1	3	3	3	1	2	1	5	3	2	1	2	5	2	5	4	5	4	4	4	4	4	5	4	4	4	4	4	2	4	4	4
52	Group C	1	1	5	1	2	1	2	3	3	1	5	2	4	4	2	3	4	5	5	5	5	4	5	5	5	4	5	5	5	4	4	4	5	5	5	5	4	5	4	5	5	5	5	2	5	5	4	5
53	Group A	2	2	4	2	3	1	3	3	2	2	3	2	4	3	3	3	4	4	4	4	4	4	4	3	4	3	4	4	4	3	4	4	4	4	3	4	4	4	4	3	3	4	4	3	4	4	2	4
54	Group A	1	1	5	1	1	2	2	2	4	1	5	1	4	4	3	4	4	4	2	3	3	4	2	3	3	4	5	4	2	3	2	1	1	3	3	3	2	1	2	5	2	4	4	2	1	3	5	3
55	Group C	2	3	4	2	3	2	3	3	2	3	4	2	3	3	3	3	3	4	4	4	4	4	3	4	4	4	4	4	3	3	3	3	3	4	3	3	4	3	3	3	3	3	3	3	3	3	4	4
56	Group C	1	1	5	1	1	1	2	3	2	1	5	1	5	1	1	2	2	5	5	5	5	5	5	5	5	5	5	5	4	4	2	5	5	5	5	5	5	4	4	5	4	5	5	1	5	5	1	5
57	Group B	2	2	5	2	2	2	2	3	2	2	4	4	5	2	2	2	2	4	4	4	4	4	4	4	4	4	4	4	4	4	4	4	4	4	4	4	4
58	Group A	2	3	5	3	5	5	5	2	5	3	4	5	2	2	5	5	5	3	1	1	1	1	2	1	1	1	3	1	1	1	5	3	1	1	1	1	3	1	1	1	1	2	1	2	3	1	3	1
59	Group A	2	2	4	2	2	1	1	2	4	2	4	2	5	2	2	2	3	5	4	4	5	4	4	4	4	4	4	4	4	4	2	4	4	2	4	5	2	4	4	4	4	4	4	2	4	4	2	5
60	Group B	1	1	5	1	1	1	1	1	5	1	5	1	5	1	1	1	1	5	5	5	5	5	5	2	5	5	4	4	5	5	1	2	5	5	4	5	5
61	Group A	2	2	4	2	3	1	3	3	3	2	3	4	4	3	3	3	4	4	4	4	4	4	4	4	4	4	4	4	3	2	3	3	4	4	3	4	4	3	2	2	2	3	3	4	2	2	4	4
62	Group A	1	1	5	1	1	1	1	3	3	1	5	1	5	1	1	1	5	5	5	5	5	5	5	5	5	5	5	5	5	5	5	5	5	5	5	5	5	5	5	5	5	5	5	1	5	5	1	5
63	Group C	1	1	5	1	2	1	1	4	1	1	4	1	5	1	1	1	1	5	5	5	5	5	4	4	5	4	5	5	5	5	5	5	5	4	4	5	1	4	4	5	4	5	5	1	4	4	1	5
64	Group C	2	4	4	1	2	1	2	3	3	2	4	4	4	4	3	2	4	4	3	4	4	4	4	4	3	3	4	3	4	3	3	3	3	3	4	3	3	3	3	3	3	3	4	3	3	4	3	3
65	Group A	2	2	5	1	3	1	1	3	1	1	4	2	4	3	1	4	5	4	5	5	5	3	4	4	5	4	4	4	5	4	4	4	4	4	5	4	5	4	4	4	4	4	4	2	5	4	1	4
66	Group B	1	2	5	1	2	1	3	3	3	5	5	2	5	2	1	3	2	5	4	5	5	4	4	4	5	5	4	4	5	5	3	3	5	4	5	5	5
67	Group B	1	3	3	1	3	1	1	3	3	1	5	3	4	2	3	3	1	5	5	5	5	5	5	5	5	4	5	5	5	5	3	3	5	3	3	5	3
68	Group B	2	2	4	1	1	1	1	1	2	1	5	1	4	4	4	4	2	5	5	5	5	5	5	3	5	2	2	4	5	5	4	4	5	5	5	5	5
69	Group A	3	1	5	1	1	1	1	1	3	1	4	1	4	1	1	2	2	5	4	5	5	4	5	4	5	5	4	2	5	3	5	3	4	2	4	4	4	4	4	4	4	4	4	1	4	4	1	5
70	Group C	2	2	4	2	2	2	3	3	3	1	4	2	4	3	2	2	4	4	4	4	4	4	4	4	4	4	4	4	4	4	4	4	4	4	4	4	4	2	2	2	3	3	2	2	3	2	3	3
71	Group C	2	4	5	2	4	1	5	1	3	2	5	4	1	5	5	5	5	1	2	2	2	1	2	1	2	3	2	1	2	1	4	3	1	4	4	1	4	2	2	2	2	3	2	4	2	2	2	3
72	Group B	1	1	4	1	1	1	1	3	3	1	4	1	4	2	1	2	2	4	4	4	4	4	4	3	4	4	4	4	4	4	3	4	4	4	4	4	4
73	Group B	2	3	4	2	4	2	2	3	4	2	4	2	4	2	2	3	3	4	4	4	4	4	4	4	4	4	4	4	4	4	4	4	4	4	4	4	4
74	Group A	1	1	4	1	2	1	2	3	1	1	5	1	5	1	1	1	2	5	5	5	5	5	5	4	5	4	4	5	5	4	3	5	5	5	5	5	4	4	5	4	5	5	5	1	5	4	1	4
75	Group A	1	1	5	1	1	1	1	4	1	1	5	1	1	1	1	1	1	5	5	5	5	5	5	4	5	5	5	5	5	5	4	4	5	5	3	5	4	3	4	3	3	3	3	2	3	3	2	3
76	Group A	2	2	5	1	3	1	2	3	2	1	3	3	3	3	3	4	4	3	3	4	4	3	3	3	3	4	4	3	3	3	3	3	4	4	3	4	4	2	2	2	2	3	2	5	3	3	5	2
77	Group B	2	2	3	1	3	3	2	3	3	1	4	2	3	3	2	4	4	3	4	4	4	3	4	4	4	4	4	4	4	4	4	3	4	4	4	4	4
78	Group B	2	3	4	2	3	4	2	2	3	2	3	3	3	3	4	4	5	2	5	3	4	4	3	2	3	4	3	2	4	3	5	4	3	3	3	3	2
79	Group B	3	3	3	3	3	4	4	3	2	2	2	4	3	4	4	4	4	4	4	3	4	4	3	3	3	4	4	4	4	4	3	4	4	3	3	4	4
80	Group B	3	2	4	2	4	1	2	2	3	2	3	5	5	2	1	1	2	5	5	5	5	5	4	5	5	5	4	4	4	4	4	5	5	3	5	5	2
81	Group B	4	2	5	2	4	3	3	3	4	2	5	3	4	4	4	3	4	4	4	4	4	4	4	4	4	4	4	5	5	4	4	4	4	3	4	4	2
82	Group B	1	2	5	1	2	1	1	3	2	1	5	1	5	3	1	2	2	5	4	5	5	5	5	5	4	4	5	5	5	5	4	4	5	3	5	5	4
83	Group A	2	2	4	2	3	1	2	3	2	2	4	2	2	4	1	4	4	3	4	4	4	4	3	2	4	4	4	4	4	2	2	4	3	5	3	3	5	4	2	2	2	4	2	4	4	2	4	4
84	Group C	1	1	5	1	2	1	1	3	1	1	4	1	5	1	1	1	1	5	4	5	5	5	4	4	5	5	5	4	5	4	4	3	5	4	4	5	4	4	3	5	3	4	5	1	4	5	2	5
85	Group A	1	2	5	2	2	2	2	3	3	2	4	2	3	3	3	3	4	4	5	5	5	4	4	4	5	5	5	5	4	4	5	3	4	5	4	4	5	5	4	5	3	4	5	2	4	5	2	5
86	Group B	1	1	5	1	2	1	1	3	3	1	5	1	5	3	1	1	3	5	5	5	5	5	5	5	5	5	5	5	5	4	2	3	5	5	3	5	4
87	Group B	4	5	4	5	5	4	5	4	4	3	5	3	4	5	4	5	4	3	4	4	5	5	3	5	5	4	4	5	4	5	5	4	4	3	4	5	4
88	Group C	1	1	5	1	2	1	1	4	1	2	5	1	5	1	1	1	2	5	5	5	5	5	5	4	5	4	5	4	5	5	3	3	5	2	4	5	3	4	4	5	3	3	5	1	5	5	1	5
89	Group C	2	1	5	1	3	1	3	3	3	1	4	2	3	3	4	3	4	4	4	4	4	4	3	3	4	4	4	4	4	3	3	4	5	4	4	4	5	4	3	4	3	4	4	2	4	4	3	4
90	Group B	5	1	5	1	1	1	2	4	5	2	5	1	4	5	1	4	5	5	5	5	5	4	4	2	5	1	2	4	5	5	3	4	5	4	4	5	2
91	Group B	1	1	5	1	2	1	2	2	3	1	4	1	4	3	1	2	2	5	4	4	5	4	4	4	4	4	4	4	4	3	4	3	4	2	3	4	4
92	Group A	2	1	5	1	3	1	2	4	3	1	4	1	5	2	1	3	3	5	4	5	4	5	4	4	4	4	4	4	4	4	4	3	4	4	5	4	3	4	4	4	4	4	5	4	5	4	4	5
93	Group A	2	2	5	1	2	2	4	1	5	1	4	2	2	3	4	5	5	3	3	3	4	2	4	3	3	4	4	3	3	1	4	3	2	4	1	2	5	1	3	1	3	2	1	4	2	1	3	1
94	Group C	1	1	5	1	1	1	3	5	2	1	5	2	5	1	1	2	3	5	5	5	5	4	4	4	5	4	4	5	5	4	4	4	5	5	5	5	5	3	4	4	4	4	4	3	5	3	5	5
95	Group C	4	4	4	4	4	4	5	4	4	4	4	4	4	4	4	4	4	3	3	3	3	3	3	3	3	3	3	3	3	3	3	3	3	3	3	3	3	3	3	3	3	3	3	3	3	3	3	2
96	Group B	1	3	4	2	2	1	3	3	1	2	2	2	3	2	3	3	4	4	4	4	4	4	3	4	4	4	4	4	4	4	5	5	4	3	5	4	4
97	Group B	2	2	5	2	4	1	2	3	3	2	3	3	5	4	2	3	4	5	4	5	5	5	4	5	4	4	4	5	5	4	4	4	4	5	4	5	3
98	Group B	2	2	4	1	3	1	1	3	1	1	4	2	3	3	2	4	4	4	4	4	4	4	4	4	4	4	4	4	4	3	4	4	4	5	4	4	5
99	Group C	4	3	4	4	4	3	4	4	4	4	4	4	3	3	3	3	4	4	3	3	4	3	3	4	4	3	4	3	3	3	4	3	3	3	3	3	3	2	3	3	3	3	3	4	2	2	3	4
100	Group B	1	2	5	1	2	1	2	2	4	2	4	2	4	2	2	3	3	4	4	5	4	4	4	4	5	4	4	3	4	2	3	4	4	4	4	4	4
101	Group B	2	3	4	2	3	2	3	3	3	2	3	4	4	3	3	3	3	4	4	4	4	4	4	4	4	4	4	3	4	3	3	3	4	3	3	4	3
102	Group C	3	2	5	2	3	2	4	2	4	2	5	3	5	1	2	2	2	5	4	4	5	5	4	3	3	4	4	3	2	3	5	3	4	4	3	3	2	2	4	1	4	1	2	2	1	1	2	2
103	Group A	1	1	1	1	1	1	1	1	3	1	1	1	1	1	1	1	1	1	1	1	1	1	1	1	1	1	1	3	4	4	3	4	4	1	4	4	4	4	4	4	4	4	4	4	4	4	4	4
104	Group A	4	2	1	5	1	1	1	3	4	2	5	4	5	4	1	3	4	5	3	5	5	4	5	4	5	5	3	5	5	4	5	3	5	4	4	5	2	3	3	4	4	4	4	1	4	4	2	5
105	Group C	2	2	5	2	2	3	2	3	4	1	4	4	2	4	4	4	4	3	4	3	4	2	3	2	3	3	4	2	2	1	4	3	4	4	3	3	4	3	4	2	3	3	3	4	3	3	4	3
106	Group B	1	1	5	1	2	1	1	3	1	1	4	1	5	3	1	1	1	5	5	5	5	5	5	5	5	5	5	5	5	5	4	4	5	5	3	5	4
107	Group C	3	4	4	2	4	4	4	3	4	3	5	2	4	4	4	2	2	4	4	4	4	4	4	4	4	5	4	4	4	4	4	4	4	5	5	4	5	4	4	4	4	4	4	5	4	5	4	5
108	Group C	1	2	5	1	3	1	1	3	1	1	5	1	1	1	1	1	2	5	5	5	5	5	5	4	5	4	5	5	5	5	5	5	5	3	5	5	2	5	5	5	5	5	5	1	5	5	1	5
109	Group A	5	5	5	5	5	5	5	5	5	5	5	5	5	5	5	5	5	5	5	5	5	5	5	5	5	5	5	5	5	5	5	5	5	5	5	5	5	5	5	5	5	5	5	5	5	5	5	5
110	Group B	2	1	5	1	1	1	2	3	1	2	4	1	4	2	1	3	3	4	4	4	4	3	4	4	4	4	4	4	4	3	4	3	5	5	3	4	5
111	Group C	2	2	5	2	3	1	2	3	3	2	4	1	5	3	1	3	2	5	5	5	5	5	5	5	5	3	5	4	4	4	3	4	5	4	3	5	4	5	4	4	4	3	5	1	3	5	1	5
112	Group C	4	4	4	1	3	4	3	3	4	1	3	2	5	5	4	5	4	5	4	3	5	5	4	3	5	4	5	4	4	3	5	4	4	4	4	4	4	4	4	4	4	3	4	4	3	4	4	4
113	Group B	2	4	4	2	2	1	2	3	3	2	4	2	4	3	3	2	4	4	4	4	4	3	4	4	4	4	4	3	4	3	4	3	3	4	3	3	4
114	Group B	1	1	5	1	1	1	2	4	3	1	5	2	4	2	1	2	4	4	4	4	4	4	4	4	3	4	4	4	4	4	4	4	4	4	4	4	4
115	Group B	1	1	5	1	3	1	1	3	3	1	5	1	5	4	1	3	3	5	4	4	4	4	4	4	4	4	4	4	4	3	5	4	5	5	4	4	5
116	Group C	1	2	5	2	1	1	2	3	1	1	4	2	4	3	2	2	3	4	4	5	4	4	4	4	4	4	4	4	4	4	4	3	4	4	3	4	4	4	3	4	4	3	4	3	3	4	3	4
117	Group C	2	5	4	1	2	1	3	3	3	2	4	2	4	4	1	2	3	4	4	4	5	4	4	4	4	4	4	4	4	4	4	4	4	4	4	4	4	3	4	3	2	2	4	2	3	4	2	4
118	Group B	4	3	4	3	4	4	4	4	4	4	4	4	4	3	4	4	4	4	3	4	4	4	4	4	3	4	3	4	4	4	4	4	4	4	4	4	4
119	Group A	2	2	4	2	2	1	3	2	3	1	2	2	4	4	3	3	4	4	4	4	4	4	4	4	4	3	4	3	4	4	4	4	4	2	4	4	4	3	4	3	4	2	3	2	3	3	2	4
120	Group A	1	1	5	2	1	1	1	1	1	1	5	1	5	1	1	1	2	5	4	5	5	5	4	2	5	2	5	5	5	3	2	4	5	4	5	5	4	5	5	5	5	5	5	1	5	5	1	5
121	Group C	1	2	4	2	2	1	4	4	4	2	4	2	4	2	3	2	2	4	4	4	4	4	4	3	4	3	4	4	4	4	4	4	4	4	4	4	4	4	4	4	4	4	4	4	4	4	4	4
122	Group A	5	5	4	5	5	4	5	5	5	5	5	5	5	5	5	5	4	5	4	4	4	5	4	5	4	5	5	4	5	4	5	5	5	5	5	4	4	5	5	4	4	4	5	5	5	4	5	5
123	Group C	1	2	5	2	3	1	1	5	1	1	4	1	5	1	1	1	1	5	5	5	5	5	5	4	5	4	4	4	5	5	5	5	5	5	5	5	5	5	2	4	2	5	5	1	5	5	1	5
124	Group B	3	5	3	1	3	3	5	1	5	5	3	4	1	5	5	5	5	1	4	4	4	2	4	3	4	4	3	3	1	1	5	5	1	5	4	1	3
125	Group C	1	1	5	1	2	1	2	3	3	1	4	2	4	3	2	2	2	5	4	5	5	4	4	4	5	4	5	5	5	5	5	4	5	5	4	5	5	4	4	3	2	4	4	5	5	4	2	5
126	Group C	1	5	5	1	1	1	1	1	1	1	5	1	5	4	2	3	3	5	5	5	5	5	5	5	5	5	5	4	5	4	4	4	4	4	4	4	4	4	4	4	4	4	4	4	4	4	2	4
127	Group B	1	1	5	1	2	1	2	4	3	1	5	5	5	1	1	2	3	5	5	5	5	5	5	5	5	5	5	5	5	5	5	5	5	2	5	5	4
128	Group B	3	1	5	1	3	1	2	3	3	1	5	1	4	3	2	2	4	4	4	4	4	4	4	4	4	4	4	4	4	4	4	4	4	3	4	4	3
129	Group A	1	1	5	1	2	1	1	3	5	1	5	1	3	4	3	4	4	3	4	4	4	4	4	4	4	4	4	3	4	3	4	3	4	5	3	3	5	3	3	4	3	3	3	2	3	4	3	4
130	Group B	1	2	5	2	1	1	2	4	5	1	5	2	3	4	4	4	5	3	5	4	5	4	4	4	4	4	4	5	4	2	4	4	4	4	3	3	4
131	Group C	2	2	5	2	2	2	3	3	4	2	4	1	4	5	2	4	4	5	5	5	5	5	5	4	5	5	5	4	5	4	4	4	5	4	4	5	2	4	4	4	4	4	4	2	4	4	1	5
132	Group C	1	1	5	1	1	1	1	3	3	2	5	1	4	4	3	4	4	5	4	5	5	4	4	2	5	2	4	4	4	4	2	4	4	5	4	4	4	3	4	4	2	4	4	1	4	5	1	5
133	Group B	2	2	4	2	2	3	2	3	2	2	4	1	2	2	2	2	2	4	5	4	4	4	4	3	4	4	4	4	4	4	4	4	4	4	4	4	4
134	Group C	2	2	4	2	3	2	2	3	2	2	3	2	2	4	4	4	4	4	4	4	4	4	4	4	4	4	4	4	4	4	4	4	4	4	4	4	4	4	4	4	3	4	4	4	4	4	4	4
135	Group B	2	2	4	1	3	1	2	3	1	1	4	3	4	2	2	2	2	5	4	4	5	3	4	4	4	4	4	4	5	4	4	4	4	4	4	4	4
136	Group B	2	4	4	2	2	2	3	4	2	3	4	4	3	5	3	4	4	3	3	3	3	2	3	3	3	2	4	3	3	3	4	3	3	4	4	3	4
137	Group B	4	4	3	2	3	3	3	3	3	2	4	4	4	3	3	4	3	5	4	3	4	4	4	4	4	4	4	4	4	4	3	3	4	3	3	4	2
138	Group C	1	1	4	1	2	1	1	3	4	1	5	1	4	2	2	2	3	4	4	4	4	4	4	3	4	3	4	4	4	3	4	4	4	4	4	4	4	4	3	2	3	4	3	2	4	3	2	4
139	Group B	1	1	5	1	2	1	2	3	1	1	4	1	4	2	1	2	2	4	5	5	5	5	5	4	5	4	4	4	5	3	4	2	5	5	4	5	5
140	Group C	1	5	1	1	2	1	2	2	2	2	1	5	5	1	3	1	4	5	4	5	5	5	4	4	5	4	4	4	4	4	4	4	5	4	4	4	2	4	4	5	2	4	4	4	4	4	4	4
141	Group A	1	2	5	1	2	1	1	3	3	2	5	2	5	1	3	1	5	5	5	5	5	5	5	5	5	5	5	5	5	3	5	5	5	5	5	5	5	5	3	3	3	5	5	1	5	5	1	5
142	Group B	2	2	5	1	2	5	4	3	3	1	5	3	5	4	1	4	4	5	5	5	5	5	5	5	5	5	5	5	5	5	5	5	5	1	5	5	5
143	Group A	1	3	5	1	1	1	3	3	1	1	4	1	5	4	3	3	3	5	5	5	5	5	5	5	5	5	4	5	5	5	5	5	5	5	5	5	5	5	5	5	2	5	5	2	5	5	5	5
144	Group A	2	2	4	2	2	2	2	3	2	2	4	4	5	3	3	4	4	5	4	4	5	4	4	4	4	4	4	4	5	4	4	4	5	4	4	5	4	4	4	4	4	4	4	3	4	4	4	4
145	Group C	5	5	4	3	4	4	4	4	4	4	5	5	4	5	4	5	4	5	3	5	3	5	4	5	4	5	5	5	5	3	4	5	4	5	3	4	4	5	4	3	3	4	4	5	5	4	3	5
146	Group B	2	2	4	2	2	3	3	3	3	2	4	3	3	3	3	3	4	3	4	4	4	4	4	4	4	4	4	3	3	3	4	3	4	4	3	3	4
147	Group B	3	2	4	4	3	2	2	4	3	2	4	2	4	4	2	3	4	5	4	4	4	5	4	4	5	5	5	4	5	4	3	4	4	4	3	5	2
148	Group B	1	1	5	1	1	1	1	3	3	1	1	1	4	2	3	3	4	4	4	4	4	4	4	4	4	4	4	3	4	3	4	3	4	4	3	4	4
149	Group C	4	3	3	2	4	5	4	3	5	2	1	2	4	5	2	1	3	2	5	3	4	3	1	4	4	2	5	1	2	3	1	5	4	3	4	2	2	1	4	3	4	1	3	5	5	2	2	3
150	Group C	1	5	5	1	1	1	1	1	1	1	3	1	5	2	2	2	4	5	4	4	5	5	4	4	4	4	5	4	5	5	4	4	5	4	4	5	4	4	4	4	4	4	4	2	4	5	4	5
151	Group B	1	2	5	1	2	1	1	3	2	1	5	2	5	2	2	2	2	5	5	5	5	5	3	5	5	5	5	5	5	5	5	5	5	5	5	5	4
152	Group A	1	1	5	1	3	1	1	3	3	1	4	1	5	1	1	1	1	5	5	5	5	4	4	4	5	4	4	5	4	4	4	3	4	2	3	4	2	4	3	4	3	3	4	2	3	4	2	5
153	Group A	1	1	5	1	1	1	1	5	1	1	4	1	5	1	1	1	1	5	5	5	5	4	4	2	5	4	4	5	5	5	4	3	5	5	5	5	5	4	4	4	4	4	4	2	3	4	2	5
154	Group B	2	2	4	2	2	2	2	2	4	2	4	2	4	2	2	2	2	4	4	3	4	4	4	5	3	3	4	4	4	3	4	3	4	4	3	3	4
155	Group B	1	5	4	3	2	1	1	2	2	4	5	1	5	1	1	1	1	5	5	5	5	5	5	5	4	4	4	5	4	5	4	5	5	4	5	5	1
156	Group B	2	2	2	5	2	3	2	3	3	2	4	2	4	3	1	2	2	4	4	4	5	4	4	3	4	4	5	4	4	4	4	4	4	4	4	4	3
157	Group A	5	3	5	1	2	1	2	3	1	2	5	2	4	3	1	2	3	5	4	4	4	4	4	4	5	5	4	4	4	4	4	3	4	4	3	5	4	5	4	5	3	4	5	2	4	5	4	5
158	Group A	1	1	5	1	1	1	1	3	5	1	5	1	5	4	3	3	5	5	3	3	5	5	3	3	3	3	5	3	5	3	3	2	5	3	3	5	3	3	3	2	3	3	3	5	3	3	3	5
159	Group A	1	2	4	2	3	1	2	3	3	2	3	1	5	3	2	4	3	5	4	4	5	4	3	3	3	4	4	3	4	3	3	3	4	3	3	4	4	3	3	3	3	3	3	3	3	3	3	3
160	Group C	1	1	5	1	2	1	1	5	2	1	5	1	5	2	3	3	1	4	5	5	5	5	4	5	4	4	5	5	5	4	2	3	5	5	3	5	5	5	4	3	3	3	5	2	3	5	2	5
161	Group C	1	4	4	2	4	1	4	4	5	1	4	2	5	1	1	1	1	5	5	4	5	5	5	4	4	4	5	4	5	5	5	4	5	1	3	5	2	2	1	5	3	5	5	1	1	5	1	5
162	Group B	2	4	3	2	4	3	3	2	3	2	3	4	3	2	1	4	2	3	4	3	2	4	3	3	5	2	4	1	3	4	2	4	2	3	2	3	3
163	Group C	2	2	5	2	2	2	2	3	2	2	4	2	4	3	2	2	2	4	4	4	4	4	4	4	4	4	4	3	4	4	4	3	4	4	3	4	4	3	3	4	3	3	4	2	3	4	2	4
164	Group A	2	1	4	2	1	1	1	1	1	2	4	5	5	2	2	2	2	4	4	4	4	4	4	4	4	4	4	5	5	5	5	5	5	5	5	5	5	2	5	2	5	4	2	4	4	2	4	2
165	Group C	1	1	5	1	2	1	1	3	3	1	5	1	4	3	3	3	3	4	5	5	5	5	5	4	5	5	5	4	3	3	4	2	4	4	2	4	4	2	4	3	3	4	3	2	4	3	2	3
166	Group A	3	1	4	1	2	1	1	4	1	1	5	1	4	1	1	1	4	5	5	5	5	5	5	5	5	5	5	5	5	5	5	5	5	5	5	5	5	4	4	4	4	4	4	2	4	4	2	4
167	Group A	4	2	4	2	1	3	5	4	3	2	1	3	3	2	4	3	2	2	3	3	1	3	2	4	1	1	3	2	2	4	3	2	5	4	4	3	2	2	2	2	3	2	2	4	4	4	3	3
168	Group B	3	4	4	2	3	3	3	4	4	2	4	3	4	4	4	4	4	4	4	4	4	4	4	4	4	4	4	4	4	4	4	4	4	4	4	4	4
169	Group C	1	1	5	1	3	1	1	3	2	1	3	1	4	2	3	4	4	4	4	4	5	3	4	4	4	4	4	5	4	4	4	4	5	4	4	4	4	3	4	3	4	3	4	4	3	3	4	4
170	Group A	1	1	5	3	2	1	2	3	3	2	4	1	5	5	3	2	4	5	5	5	5	5	5	5	5	1	5	4	5	4	2	4	5	5	4	4	4	5	1	5	1	5	5	1	5	5	1	5
171	Group C	2	2	4	3	2	2	1	2	4	2	4	1	4	2	2	1	2	4	4	4	4	3	4	2	4	4	4	4	4	4	4	3	4	3	3	4	2	3	3	3	3	4	4	2	2	4	2	4
172	Group C	2	4	4	1	1	1	2	3	1	1	3	3	4	3	3	3	2	4	3	4	4	2	4	4	3	3	4	3	3	3	5	1	3	4	1	2	2	3	3	1	3	1	1	3	1	1	3	2
173	Group C	1	4	4	2	1	1	4	3	3	1	4	2	2	5	3	5	5	1	3	3	3	1	3	2	2	4	4	2	2	1	3	4	1	4	4	2	4	2	2	2	2	4	2	2	4	2	2	2
174	Group A	4	3	4	3	4	3	4	4	4	4	4	4	4	4	4	4	3	4	4	4	4	4	4	4	4	4	4	4	4	3	3	4	3	3	3	4	3	3	4	4	3	4	4	4	3	4	3	4
175	Group C	1	2	4	1	2	1	2	3	3	1	4	1	5	1	2	1	2	5	5	5	5	5	5	4	5	4	5	5	5	5	5	4	5	5	4	5	5	4	3	3	3	4	4	5	2	4	5	4
176	Group A	3	1	4	1	5	3	5	4	2	1	5	5	4	5	4	3	5	4	4	3	4	5	4	4	4	3	4	3	5	4	4	3	4	4	4	4	4	4	4	4	5	4	5	5	4	4	4	5
177	Group A	1	1	5	1	2	1	1	1	3	1	4	1	5	1	1	3	5	5	5	5	5	3	4	4	5	4	4	4	5	5	5	3	5	5	3	5	5	3	3	4	4	5	4	5	5	4	5	4
178	Group C	5	5	1	4	5	5	5	1	4	5	1	5	1	3	3	4	1	2	2	2	2	2	1	3	2	5	2	2	1	2	2	2	1	2	2	1	1	1	1	1	1	1	1	1	1	1	1	1
179	Group C	1	2	5	2	2	1	2	2	2	2	4	2	4	3	2	4	4	4	4	4	4	4	4	4	4	4	4	3	4	3	4	4	4	4	4	4	4	2	2	3	2	4	4	2	4	4	2	4
180	Group B	3	2	5	1	4	2	2	3	2	1	4	3	2	5	3	5	5	4	4	4	4	4	4	4	4	4	4	4	4	4	5	4	4	5	4	4	4
181	Group C	1	1	5	1	2	2	3	4	2	1	5	2	4	2	2	2	2	4	4	4	4	4	4	4	4	4	4	4	5	4	4	4	4	4	4	4	4	3	4	4	3	4	4	3	4	4	3	4
182	Group C	1	1	5	1	4	1	1	3	1	1	5	5	5	1	1	1	1	4	5	5	4	2	2	2	4	2	2	5	5	5	3	3	5	3	5	4	4	3	3	4	4	4	4	4	4	4	4	4
183	Group A	1	1	5	1	1	1	1	5	1	1	5	1	5	1	1	5	5	5	5	5	5	5	5	5	5	5	5	5	5	5	5	5	5	5	5	5	5	5	1	5	1	5	5	1	5	5	1	5
184	Group C	3	1	4	1	1	1	1	3	3	1	5	1	5	1	1	3	3	5	5	5	5	5	3	1	5	1	5	5	5	5	5	5	5	5	5	5	5	5	5	5	5	5	5	5	5	5	1	5
185	Group C	3	1	5	1	2	1	1	3	3	1	5	1	5	5	3	3	5	5	5	5	5	5	5	5	5	5	5	5	5	5	5	5	5	5	5	5	5	5	3	5	1	5	5	5	5	5	5	5
186	Group B	1	2	4	1	3	1	1	4	3	1	4	2	3	3	1	4	4	3	4	4	5	4	4	4	4	4	4	4	4	4	4	4	4	5	4	4	5
187	Group A	1	1	4	1	1	1	1	3	1	1	1	1	3	3	3	3	3	3	3	3	3	3	3	3	3	3	3	3	3	4	3	3	3	4	4	4	3	4	3	3	3	3	3	3	3	3	3	4
188	Group C	1	1	5	1	2	1	1	3	1	1	4	1	3	4	2	3	3	4	3	4	4	4	4	4	4	4	4	3	4	3	5	2	4	4	1	3	4	1	3	1	3	1	1	4	1	1	4	2
189	Group C	1	1	2	2	2	2	2	3	4	1	5	2	5	2	1	1	2	5	5	5	5	5	5	5	5	5	5	5	5	5	5	5	5	4	4	5	5	4	4	4	2	4	4	3	5	4	4	4
190	Group B	2	2	4	2	3	2	2	3	3	2	3	2	4	2	1	3	2	4	4	4	4	4	4	4	4	4	4	4	4	4	3	3	4	3	3	4	3
191	Group C	4	4	4	3	4	4	4	3	4	4	4	4	3	4	4	3	3	3	2	2	4	3	3	3	4	3	3	3	4	4	4	4	3	4	3	4	3	3	3	4	4	4	3	3	3	3	3	3
192	Group C	5	3	3	1	5	1	2	3	1	1	3	1	5	5	5	1	5	4	4	5	4	4	4	4	4	4	4	5	5	5	5	5	5	5	5	5	5	5	5	5	5	5	5	5	5	5	5	5
193	Group B	2	2	5	2	2	3	2	3	1	2	4	2	4	3	1	2	2	4	4	5	5	4	4	4	4	4	5	4	4	4	5	3	4	4	4	4	4
194	Group A	2	1	5	1	4	1	2	3	3	1	5	2	4	3	3	2	5	5	5	5	5	5	4	2	5	2	4	5	4	5	3	4	5	3	4	5	4	4	2	4	3	4	5	2	4	5	1	5
195	Group C	2	2	4	2	2	1	2	3	3	2	4	1	4	1	1	2	5	5	4	4	5	4	4	4	4	4	4	3	4	3	4	4	4	4	4	4	4	4	4	3	4	4	4	2	4	4	2	5
196	Group A	1	4	4	1	2	2	4	3	5	1	3	3	3	5	2	5	5	2	4	2	3	2	3	2	1	4	2	1	1	1	5	2	1	5	2	1	2	1	2	1	1	2	1	5	2	3	4	1
197	Group A	1	2	5	3	2	1	2	3	3	3	5	4	4	4	2	2	3	4	5	5	5	4	3	4	5	3	4	4	4	4	3	3	5	5	3	5	4	3	4	3	5	5	5	2	3	5	5	5
198	Group C	1	1	5	1	2	1	1	3	1	1	5	1	3	2	1	2	2	4	1	3	3	2	2	4	2	2	2	3	2	3	1	2	4	1	3	2	2	3	2	3	4	3	3	4	2	3	4	3
199	Group A	1	1	5	1	1	1	3	3	2	1	3	2	3	3	3	3	3	4	4	4	4	4	4	4	4	4	4	4	4	4	3	3	4	4	3	4	4	4	3	3	3	3	4	2	3	4	2	4
200	Group A	1	1	5	1	1	1	2	3	3	1	5	1	5	2	2	2	2	5	5	5	5	5	5	5	5	5	5	5	5	5	5	5	5	2	5	5	2	5	4	5	2	5	5	2	5	5	2	5
201	Group C	2	2	4	2	2	1	3	4	2	2	4	2	4	3	2	3	3	4	3	4	4	4	3	4	4	4	4	4	4	3	4	3	4	3	4	4	3	4	3	3	3	4	4	2	4	4	2	4
202	Group A	1	1	5	1	1	1	2	2	3	1	3	1	4	2	2	3	2	4	4	5	4	4	4	4	5	4	4	4	5	3	3	5	4	2	5	4	4	4	3	4	3	4	4	2	4	4	2	4
203	Group C	1	2	4	2	3	1	2	3	1	2	2	1	5	2	1	3	2	5	2	4	4	4	3	3	4	4	4	4	4	4	4	4	5	5	4	5	5	2	3	3	3	4	2	2	4	3	4	4
204	Group C	3	2	5	2	3	2	2	3	2	2	4	2	3	2	2	3	4	4	4	4	4	4	4	4	4	4	4	4	4	4	4	4	4	4	4	4	4	4	3	3	3	4	4	2	4	4	2	4
205	Group B	2	1	5	3	3	1	1	3	3	2	4	5	1	5	1	3	2	3	5	3	3	3	3	4	3	3	4	3	3	3	3	3	3	3	3	3	3
206	Group A	4	4	4	3	4	4	5	4	3	3	3	4	5	4	4	4	5	5	5	5	5	5	5	4	5	5	5	5	3	5	3	3	5	3	3	4	3	3	3	3	3	3	3	3	3	3	3	2
207	Group C	2	2	5	2	2	2	2	3	3	2	3	1	5	2	3	3	2	5	4	5	5	4	4	3	4	4	4	4	4	4	4	4	4	3	4	4	3	4	4	4	4	3	4	3	4	4	3	4
208	Group A	2	4	3	3	2	1	2	2	2	2	4	2	1	2	2	3	2	3	4	2	4	3	3	3	2	3	2	4	4	3	4	4	4	4	4	3	4	4	4	4	4	4	4	4	4	4	4	4
209	Group A	1	1	4	1	3	3	3	3	3	1	4	3	5	2	1	2	1	4	3	4	4	5	3	4	3	3	4	4	4	4	4	3	4	3	3	4	3	5	3	4	3	4	4	2	3	4	2	4
210	Group A	1	4	5	1	1	1	1	4	5	1	4	1	4	3	1	3	4	4	4	4	4	3	4	2	4	4	4	5	4	4	4	4	4	4	4	4	4	3	3	4	3	4	4	4	4	4	4	4
211	Group B	1	1	5	2	4	1	2	4	1	1	4	1	5	3	2	2	3	4	5	4	5	4	4	2	4	3	5	4	5	4	4	3	5	4	4	5	3
212	Group C	3	2	4	2	2	2	4	3	2	4	4	2	4	3	2	4	2	4	4	5	4	4	4	4	4	4	4	4	4	4	2	3	4	4	3	4	4	5	3	5	5	5	5	2	4	5	2	5
213	Group C	2	3	4	2	4	2	2	3	4	2	4	3	4	3	2	2	4	5	4	5	5	5	5	5	5	5	5	5	4	4	3	3	5	3	3	5	5	2	4	4	3	4	3	2	3	3	2	4
214	Group C	2	2	4	1	2	1	2	3	2	2	4	2	4	2	2	2	2	5	5	5	5	4	4	4	4	4	4	4	4	4	2	4	4	4	3	4	4	3	4	3	4	4	4	4	4	3	4	4
215	Group B	4	2	4	1	3	2	1	1	4	2	4	2	3	2	3	3	4	3	5	5	5	3	2	3	5	3	4	5	5	5	5	5	5	5	5	5	5
216	Group A	1	1	5	3	3	1	4	3	3	3	4	2	4	2	2	3	4	5	4	5	5	4	4	4	5	4	4	4	4	2	4	4	3	5	4	3	5	4	2	3	2	4	4	2	4	4	2	5
217	Group B	1	4	4	2	2	1	1	2	3	2	4	2	4	2	2	3	3	4	4	4	4	4	4	4	4	4	3	4	5	5	4	4	5	4	4	5	4
218	Group A	1	1	5	1	4	1	1	3	3	2	5	1	5	4	1	2	3	4	5	5	5	4	4	4	5	4	4	5	5	4	3	5	5	2	4	5	2	5	5	5	3	5	5	2	5	5	2	5
219	Group B	1	1	4	1	3	1	1	4	1	1	4	4	5	1	1	1	1	5	4	4	4	4	4	4	4	4	4	4	4	4	5	3	4	3	4	4	3
220	Group A	3	2	5	3	2	4	4	4	5	4	4	5	4	4	4	4	4	4	4	4	4	4	4	3	3	4	4	4	4	4	4	4	4	4	4	4	4	4	3	4	4	4	4	4	4	4	4	4
221	Group A	1	1	5	1	2	1	1	3	2	1	2	1	4	2	2	2	1	5	5	5	5	4	5	4	5	3	4	5	4	4	2	5	4	4	5	4	4	5	3	5	4	5	5	4	5	5	4	5
222	Group C	2	1	4	1	2	1	2	3	1	1	4	1	5	1	1	1	2	5	4	5	5	5	4	4	5	5	4	4	5	4	4	5	5	5	5	5	4	4	3	5	3	5	5	2	5	5	1	5
223	Group C	5	1	5	1	2	1	2	3	3	1	5	2	4	2	2	2	2	4	3	4	5	4	3	2	4	4	4	3	4	4	4	3	4	4	3	4	4	4	4	4	4	4	4	4	4	4	4	4
224	Group C	1	1	5	1	2	1	2	3	3	1	5	1	5	1	1	2	2	5	4	5	5	4	5	4	5	5	4	4	5	5	5	4	5	5	4	5	2	4	4	5	4	4	5	2	4	5	2	5
225	Group B	1	5	4	1	2	1	1	1	2	1	3	1	5	2	1	5	4	5	4	5	5	5	4	4	5	4	4	5	5	5	4	5	5	4	5	5	4
226	Group A	2	1	5	1	2	1	1	3	2	2	4	2	4	3	2	3	2	4	4	4	4	4	4	4	4	4	4	4	5	4	4	4	4	4	4	4	3	4	4	4	4	4	4	2	4	4	2	4
227	Group B	1	2	4	2	3	3	4	4	4	2	2	2	4	5	3	5	5	4	3	4	4	3	4	4	4	4	4	4	3	2	4	4	3	2	4	3	4
228	Group A	1	1	4	2	2	1	1	1	4	1	4	1	5	3	2	2	2	4	4	4	5	4	4	4	5	4	4	4	4	3	4	4	4	4	3	4	5	3	2	2	3	1	2	3	2	2	4	3
229	Group B	1	2	5	2	1	1	2	3	2	2	5	2	5	3	3	3	5	5	5	5	5	5	5	5	5	5	5	5	4	4	4	4	5	5	4	5	4
230	Group A	1	5	5	1	2	3	4	3	1	1	4	4	3	4	2	5	5	3	4	5	5	5	5	5	5	5	4	4	3	3	4	3	4	4	4	4	5	5	3	5	3	4	5	3	5	4	3	4
231	Group B	2	4	5	4	2	1	2	2	3	3	4	5	5	2	1	2	2	5	5	5	5	5	4	5	5	5	5	5	5	5	4	4	5	1	4	5	2
232	Group B	2	2	4	2	2	2	2	3	3	2	2	2	4	4	2	3	2	4	4	4	4	3	4	3	4	4	4	3	5	4	5	3	4	5	3	4	4
233	Group A	2	2	5	1	1	1	1	2	1	2	4	1	5	2	2	1	2	5	5	5	5	4	5	4	5	4	5	5	5	5	5	4	5	5	5	5	5	4	4	5	4	5	5	1	5	5	1	5
234	Group A	1	1	4	1	3	1	1	1	1	1	2	1	4	1	1	2	3	4	5	5	4	4	4	4	5	4	4	4	5	4	4	3	5	5	3	5	5	3	4	3	4	3	4	3	3	4	2	4
235	Group B	2	2	5	2	3	1	1	3	3	2	4	1	4	2	2	1	4	4	4	5	4	4	4	4	4	4	4	4	4	3	2	4	4	4	3	4	4
236	Group C	3	2	4	3	4	2	2	3	1	3	5	5	3	3	3	3	3	4	4	4	4	4	4	4	4	4	4	4	5	4	4	4	4	5	4	4	5	4	4	4	4	4	4	4	4	4	4	4
237	Group B	2	2	2	2	3	2	2	2	3	2	4	2	4	3	4	4	2	4	4	4	4	3	4	4	4	4	4	4	4	3	3	3	4	4	3	4	3
238	Group B	1	5	5	1	3	3	3	4	5	1	5	1	4	4	1	5	4	4	3	4	4	4	5	3	3	3	3	4	3	3	4	3	4	3	3	4	4
239	Group A	1	3	5	2	4	4	5	2	4	3	5	2	4	4	5	5	4	4	3	3	5	2	4	4	3	3	4	5	4	3	4	3	4	3	5	4	5	5	4	3	4	5	4	5	4	3	3	5
240	Group A	3	1	4	1	2	1	1	3	1	1	4	2	5	3	2	3	3	5	4	4	5	4	4	4	5	4	4	4	4	4	5	4	4	4	4	5	4	5	4	5	5	4	4	4	4	4	4	5
241	Group C	1	2	5	1	1	2	2	2	2	2	5	1	5	2	1	2	2	4	4	4	4	4	4	4	4	4	4	4	4	4	4	4	4	4	4	4	4	4	4	4	4	4	4	4	4	4	4	4
242	Group C	1	1	5	1	2	1	1	4	3	1	4	1	4	4	1	2	5	5	5	5	5	5	5	5	5	5	5	5	5	5	5	3	5	5	4	5	5	5	5	4	4	4	5	2	4	4	2	5
243	Group A	2	4	5	2	4	3	4	4	3	1	4	4	5	5	4	3	3	5	5	4	5	4	4	5	5	3	3	4	5	5	4	4	4	4	5	4	5	3	5	4	4	3	5	3	4	4	3	3
244	Group B	1	1	1	1	2	1	1	3	1	1	5	1	5	4	1	1	4	5	5	5	5	5	5	5	5	5	5	5	5	5	4	4	5	5	4	5	5
245	Group A	1	2	5	1	2	1	2	4	3	2	5	1	3	3	2	4	4	4	4	4	4	4	4	4	4	4	4	4	5	4	5	4	4	5	4	4	5	4	4	3	3	4	4	2	4	4	3	4
246	Group B	2	1	4	5	2	1	2	3	3	1	5	2	4	4	2	2	4	5	5	5	5	5	5	5	5	5	5	5	5	4	4	5	5	5	5	5	5
247	Group A	3	1	4	1	3	1	2	3	1	1	2	2	3	2	1	3	4	4	4	5	5	4	4	3	5	4	5	4	4	3	4	3	3	4	3	4	4	4	3	3	3	3	4	1	3	4	1	4
248	Group A	1	1	5	1	1	1	1	4	2	1	1	1	5	2	1	2	2	4	5	5	5	4	4	4	4	4	5	4	5	4	5	4	4	5	4	4	5	5	4	4	4	4	5	3	4	5	2	5
249	Group B	2	2	4	2	2	3	3	3	3	2	4	3	3	4	3	4	4	4	4	4	4	4	3	3	4	3	4	4	5	3	5	3	4	4	3	4	4
250	Group B	1	2	5	2	3	1	1	4	2	2	4	2	1	1	1	3	2	4	5	4	5	4	4	3	5	3	4	5	5	4	3	5	5	4	4	5	4
251	Group A	4	5	4	4	4	5	4	5	4	5	5	4	5	4	4	4	5	4	4	5	4	5	5	4	5	4	5	5	4	4	4	5	4	4	5	4	5	4	4	4	4	4	5	4	4	5	5	5
252	Group A	1	1	5	1	1	1	1	2	1	1	4	1	5	1	1	1	1	5	3	5	5	4	3	2	4	3	4	3	3	3	3	3	3	3	3	3	3	3	3	3	3	3	3	3	3	3	3	3
253	Group A	2	3	3	2	3	2	3	3	3	2	3	2	4	3	2	2	3	4	4	4	4	4	4	4	4	4	4	3	3	3	3	3	3	3	3	3	3	3	3	3	3	3	3	3	3	3	3	3
254	Group C	1	1	5	1	1	1	1	1	1	1	5	1	5	1	1	1	5	5	5	5	5	5	5	5	5	5	5	5	5	5	5	5	5	3	3	5	3	5	3	5	3	5	5	3	5	5	3	5
255	Group C	1	1	5	1	1	1	1	2	3	1	5	1	5	2	1	2	4	4	5	4	5	4	4	4	4	4	5	4	5	4	4	4	4	3	5	3	3	5	3	4	5	5	5	3	5	5	2	5
256	Group C	1	1	5	1	3	1	1	3	2	1	5	1	4	1	1	2	3	5	5	5	5	5	5	2	5	4	3	4	5	5	3	3	5	5	5	5	5	4	3	4	3	4	5	2	4	4	2	5
257	Group C	1	4	4	1	2	1	2	3	4	1	4	2	4	4	3	3	3	4	4	4	4	4	4	4	4	4	4	4	3	4	3	3	4	4	3	4	3	4	4	3	3	4	3	4	3	3	3	4
258	Group A	3	3	5	1	3	1	1	3	2	2	4	2	5	2	2	1	2	5	5	5	5	5	5	5	5	5	5	5	5	5	5	5	5	2	3	5	2	5	4	5	4	4	5	1	4	5	2	5
259	Group C	2	2	5	2	3	1	1	3	3	2	5	1	5	2	1	2	2	4	4	4	4	4	4	4	4	4	4	4	4	3	4	3	4	4	3	4	4	4	4	4	4	4	4	2	4	5	2	5
260	Group A	2	2	4	2	2	2	2	2	2	2	4	2	3	2	2	2	3	4	4	4	4	4	3	3	4	3	4	3	4	3	4	3	4	4	3	4	4	3	3	3	3	3	3	3	3	3	3	3
261	Group C	1	1	4	1	3	1	3	3	3	1	5	2	3	4	4	5	5	4	4	5	5	3	5	5	5	5	5	3	5	3	4	3	4	5	3	3	4	4	5	5	5	5	4	1	5	4	1	4
262	Group C	1	1	5	1	1	1	1	5	1	1	5	1	3	3	3	3	3	3	3	3	3	3	3	3	3	3	3	3	3	3	3	3	3	3	3	3	3	3	3	3	3	3	3	3	3	3	3	3
263	Group A	1	2	4	1	2	1	2	5	2	1	4	1	5	2	1	3	2	5	5	4	5	2	4	4	5	4	4	4	4	4	3	3	4	4	4	5	4	4	4	5	4	5	5	2	3	5	2	5
264	Group C	2	4	4	1	4	1	2	3	3	2	4	1	5	4	2	3	2	4	4	4	5	4	4	4	4	4	4	4	4	4	3	4	4	2	4	5	4	4	4	4	4	4	5	2	4	5	2	5
265	Group C	3	1	4	1	3	1	2	3	1	1	2	2	5	2	1	2	3	4	4	4	5	2	3	3	4	4	4	3	4	4	4	3	4	4	4	4	4	3	3	4	3	4	4	2	4	4	2	5
266	Group A	2	3	4	2	2	1	4	4	4	2	4	4	1	4	4	4	4	2	4	3	3	3	4	2	3	3	4	2	2	2	4	4	2	4	3	2	4	1	2	2	3	4	2	2	4	2	2	2
267	Group B	1	1	5	1	1	1	1	3	4	1	5	1	5	1	1	1	5	5	5	5	5	5	4	4	4	1	5	5	5	5	5	5	5	3	5	5	2
268	Group B	1	5	5	1	1	1	1	3	3	1	5	1	5	3	2	2	4	5	4	4	4	4	4	4	5	4	5	3	5	3	5	3	5	4	4	4	4
269	Group B	2	1	4	2	3	1	2	4	3	3	4	1	5	2	2	2	3	5	4	4	4	4	4	4	4	4	4	4	4	4	4	4	4	4	4	4	4
270	Group B	2	5	5	2	5	5	2	5	5	2	5	5	5	4	5	4	4	5	5	5	5	5	5	5	5	5	5	5	4	4	5	4	4	4	5	5	5
271	Group A	1	1	4	1	3	1	1	4	1	1	4	1	5	1	1	1	2	5	5	5	5	5	5	5	5	5	5	5	5	5	5	4	5	4	5	5	4	4	3	4	3	4	4	3	4	4	3	4
272	Group A	2	4	4	3	4	2	3	4	4	2	4	4	4	4	4	4	4	4	4	4	4	4	3	3	4	4	4	5	5	3	4	5	5	3	3	3	5	4	4	4	4	4	3	4	4	4	3	5
273	Group C	2	1	5	1	3	1	2	2	3	1	4	2	5	2	1	2	2	4	3	4	5	3	3	2	4	3	5	4	4	3	4	3	4	4	3	4	4	3	2	2	2	2	4	2	3	4	2	4
274	Group C	1	1	5	1	2	1	2	5	1	1	5	1	4	4	1	4	2	5	5	4	5	5	4	5	4	5	5	4	5	4	4	4	5	5	4	4	5	3	4	3	4	4	4	4	4	4	3	5
275	Group C	2	2	5	2	4	1	4	2	3	4	4	2	4	4	3	2	4	4	4	4	4	4	4	3	4	3	4	4	5	4	4	4	5	2	4	4	2	4	4	4	3	4	4	2	4	4	2	4
276	Group C	1	1	5	1	3	1	1	3	3	1	5	1	5	1	1	1	4	5	5	5	5	5	5	5	5	5	5	5	5	5	4	4	5	2	5	5	4	5	1	5	2	5	5	1	5	5	1	5
277	Group A	1	2	5	1	3	1	1	4	1	1	4	1	5	1	1	1	1	5	5	5	5	5	5	5	5	5	5	5	5	4	4	5	5	5	4	5	5	5	4	5	4	5	5	2	5	5	2	5
278	Group A	2	2	4	1	2	2	2	3	2	1	4	3	4	3	1	2	4	4	4	4	4	4	3	3	4	4	4	4	4	3	4	3	5	4	3	4	4	3	3	3	4	3	4	4	2	4	4	4
279	Group C	2	2	4	2	2	2	2	2	2	1	4	2	4	2	2	2	2	4	3	4	4	4	4	4	3	3	4	4	4	4	4	3	4	4	4	4	3	4	4	4	4	4	4	2	4	4	2	4
280	Group C	1	2	5	2	2	1	2	1	1	3	5	4	5	4	1	3	2	5	2	4	5	5	4	4	4	4	5	4	4	3	3	3	5	2	4	5	3	3	3	3	2	4	4	2	3	4	2	4
281	Group C	2	2	4	2	3	2	4	3	3	1	4	3	3	4	2	4	2	3	4	4	4	3	4	3	4	4	4	4	3	2	4	3	3	4	3	3	4	2	3	2	3	2	2	4	2	2	4	3
282	Group B	2	2	5	1	1	1	2	3	1	1	2	1	4	4	1	1	1	4	4	4	4	4	4	4	4	4	4	4	4	4	4	4	4	4	4	4	3
283	Group A	1	1	5	1	4	1	1	2	4	2	5	1	4	2	2	4	4	5	5	5	5	4	5	5	5	5	5	4	5	3	4	3	4	4	3	4	4	4	2	2	2	3	4	2	3	2	2	4
284	Group A	3	4	4	1	3	1	2	3	5	1	4	4	4	4	3	4	4	4	4	5	4	4	3	2	2	3	3	4	5	4	5	3	5	2	3	4	3	5	5	4	4	5	5	1	4	4	1	5
285	Group A	5	5	2	4	2	2	4	1	4	4	3	2	2	2	2	3	2	3	4	3	2	4	3	4	2	4	3	3	2	2	4	2	4	2	3	3	3	4	2	3	2	2	3	4	2	3	3	3
286	Group C	2	2	4	2	2	1	2	4	2	2	4	2	5	2	1	2	2	5	4	5	5	4	4	4	4	4	4	3	4	4	4	4	5	2	3	4	2	3	4	4	4	4	4	2	4	4	2	4
287	Group B	1	1	1	1	2	1	1	1	1	1	3	1	5	1	1	1	3	5	5	5	5	5	5	4	5	5	5	5	5	5	5	5	5	5	5	5	5
288	Group C	1	1	5	1	1	1	1	4	1	1	5	1	5	1	1	1	2	5	5	5	5	4	2	2	5	2	5	5	5	5	4	5	5	4	5	5	5	5	4	5	4	5	5	2	5	5	2	5
289	Group A	1	5	5	1	2	1	1	3	1	1	5	1	5	2	2	1	2	5	5	5	5	5	5	4	5	4	5	5	5	5	5	5	5	5	5	5	4	5	5	5	5	5	5	2	5	5	2	5
290	Group A	2	5	5	2	3	1	2	3	4	2	2	4	4	4	3	4	4	3	3	4	4	4	1	4	3	4	4	3	4	3	5	4	4	1	3	3	1	4	4	4	4	4	4	4	4	4	4	4
291	Group B	1	1	5	1	1	1	1	4	1	1	5	1	5	1	1	2	4	4	3	5	5	4	3	4	4	4	4	5	4	3	4	4	4	2	4	4	3
292	Group B	1	1	5	1	1	1	1	3	3	1	5	1	5	3	1	1	3	5	5	5	5	5	5	5	3	5	5	5	5	5	5	5	5	5	5	5	5
293	Group A	1	1	5	1	1	5	5	4	3	1	5	1	5	4	1	1	1	5	5	5	5	5	5	5	5	5	5	5	5	5	5	5	5	5	5	5	4	5	5	4	5	5	5	2	5	5	1	5
294	Group C	2	2	2	2	2	2	2	2	2	2	2	2	3	4	3	3	3	3	4	5	3	4	4	2	3	3	4	3	4	4	5	3	4	4	3	2	3	3	4	3	5	2	4	2	4	2	3	4
295	Group C	3	2	4	2	2	3	3	3	3	2	4	3	4	2	2	3	2	4	4	4	4	4	4	4	4	2	4	4	3	3	3	3	4	4	2	4	4	4	4	3	2	3	4	2	3	4	4	4
296	Group B	3	3	5	1	3	5	4	5	5	5	5	2	5	5	4	5	5	5	4	4	5	5	5	5	4	4	4	4	5	5	5	5	4	4	5	4	5
297	Group A	3	2	4	1	1	1	3	4	2	1	5	2	5	1	1	2	2	4	4	5	5	4	4	4	4	4	4	4	4	5	4	3	4	3	4	4	2	4	4	4	4	4	4	4	3	3	4	4
298	Group B	1	2	4	1	3	1	2	2	4	2	4	2	4	2	2	1	3	4	4	4	4	4	4	4	4	4	4	4	4	4	4	4	4	4	4	4	4
299	Group B	3	3	3	2	3	4	3	3	3	2	3	2	2	3	4	3	3	4	3	3	2	2	4	3	2	3	3	2	3	4	3	4	2	3	4	3	4
300	Group B	2	1	1	1	4	1	1	4	3	1	4	1	5	1	1	3	4	5	5	5	5	5	2	1	5	5	4	4	5	4	5	5	5	1	4	5	5
301	Group B	3	2	5	1	3	1	2	3	2	2	2	2	4	3	3	2	4	4	4	4	4	4	4	3	4	4	4	2	4	3	5	2	4	4	4	4	5
302	Group C	2	2	5	2	3	2	2	3	3	2	4	4	4	3	2	4	3	3	3	4	3	2	2	3	4	3	3	3	3	4	4	3	5	4	4	4	4	3	3	4	2	2	4	4	3	3	3	4
303	Group C	1	3	5	1	2	5	3	2	1	1	5	5	5	3	1	1	3	5	5	5	5	5	5	5	5	3	5	5	5	5	4	3	5	5	2	5	4	4	5	5	5	5	5	5	5	5	5	5
304	Group B	2	2	4	2	2	2	2	3	4	2	3	2	4	3	2	2	4	4	4	4	4	3	4	4	4	4	4	4	4	4	4	4	4	4	4	4	4
305	Group A	1	2	5	1	2	1	2	4	1	1	4	2	4	2	1	2	4	4	4	5	5	4	4	4	4	4	4	4	5	4	4	4	5	4	4	4	4	4	4	4	4	4	5	2	4	4	2	5
306	Group A	1	1	5	1	1	1	1	3	3	1	5	1	4	3	2	4	5	5	5	5	5	5	5	4	5	4	4	5	5	4	5	5	5	5	5	5	5	1	3	1	3	3	5	1	1	5	1	4
307	Group C	3	3	5	1	3	3	4	5	1	1	5	3	5	2	2	3	3	5	1	5	5	5	1	3	4	4	5	5	5	4	5	4	4	3	4	4	3	5	1	4	3	4	4	1	4	4	1	5
308	Group B	2	2	1	2	1	2	2	1	1	1	1	2	2	2	1	1	2	1	1	1	2	1	1	2	1	1	2	5	4	5	4	5	5	5	5	5	5
309	Group B	1	2	5	1	5	3	2	3	1	1	5	1	5	1	2	2	5	5	5	5	5	5	5	5	5	5	5	5	5	5	5	3	5	5	5	5	2
310	Group A	1	5	4	1	2	1	3	3	1	2	3	3	3	2	4	4	4	3	3	3	3	3	3	3	3	3	3	3	3	3	3	3	3	3	3	3	3	3	3	3	3	3	3	3	3	3	3	3
311	Group C	2	5	5	2	3	1	4	2	1	2	4	1	3	5	3	4	2	5	2	4	3	3	4	4	4	3	2	4	3	5	4	4	4	3	4	3	5	5	2	4	5	4	3	4	4	4	4	2
312	Group C	1	2	5	1	2	1	3	3	1	2	2	2	3	3	2	4	3	3	4	4	3	3	4	4	4	4	4	3	4	3	3	3	3	4	3	3	4	3	3	3	3	3	3	4	4	3	4	4
313	Group A	1	1	5	1	1	1	1	2	1	1	5	1	5	1	1	1	2	5	5	5	5	4	4	2	5	4	4	5	5	5	4	4	5	4	4	5	5	5	5	5	5	5	5	5	5	5	4	5
314	Group B	1	2	5	1	1	1	1	3	4	1	5	1	4	2	2	2	2	4	4	5	4	4	4	4	4	4	5	5	4	4	5	4	4	3	5	4	4
315	Group B	1	1	5	2	3	3	3	3	2	2	5	2	4	2	1	2	4	4	4	4	5	4	4	4	4	4	4	4	4	4	4	4	4	4	4	4	3
316	Group B	2	2	5	2	3	2	3	2	1	1	4	3	4	3	2	2	4	4	4	4	4	4	4	4	4	4	5	4	4	4	3	4	4	4	4	4	4
317	Group B	2	2	4	2	1	1	2	4	2	2	3	1	4	4	2	3	2	4	4	4	4	4	4	4	4	4	4	4	4	3	4	3	4	4	4	3	4
318	Group C	2	1	4	2	2	1	1	3	2	2	2	2	4	2	1	2	2	5	4	4	4	3	4	3	5	4	4	4	3	3	3	3	4	5	4	4	5	4	4	3	5	4	4	5	4	4	4	5
319	Group A	3	1	5	1	2	1	1	4	4	1	5	1	5	1	1	1	1	5	5	5	5	5	5	5	5	5	5	5	5	5	5	4	5	3	5	5	5	4	4	5	5	5	5	5	5	5	5	5
320	Group C	1	1	4	3	2	2	2	2	2	2	1	3	4	3	2	3	4	4	4	4	4	4	4	3	4	3	3	4	4	2	3	3	4	4	4	4	4	3	2	2	3	3	3	2	4	4	2	3
321	Group C	2	5	5	1	3	2	3	1	3	1	5	2	4	3	5	4	4	4	4	4	5	3	3	3	4	2	3	5	4	4	4	4	5	4	4	4	3	5	4	5	5	5	5	1	4	5	4	5
322	Group A	1	2	5	1	2	1	2	3	3	1	4	5	5	2	1	2	5	5	5	5	5	4	5	3	5	2	4	5	5	3	4	5	5	4	4	5	4	5	4	4	4	5	5	2	5	5	2	5
323	Group B	1	1	5	1	1	1	2	1	1	1	3	1	4	2	1	2	4	4	5	5	5	4	4	4	4	3	5	4	4	3	4	4	4	5	4	4	5
324	Group B	3	2	3	2	2	3	2	3	3	2	3	4	2	2	3	3	2	3	2	5	4	2	4	4	4	2	4	3	4	3	4	5	4	2	4	5	2
325	Group A	1	1	5	1	2	1	1	3	3	1	4	2	5	2	2	2	2	5	5	5	5	4	4	4	5	4	4	5	5	5	5	5	5	5	5	5	5	5	5	5	4	5	5	2	5	5	5	5
326	Group A	1	2	5	1	2	1	2	3	3	1	5	1	5	2	2	2	2	5	4	5	5	5	4	4	4	3	4	4	5	3	4	3	5	3	4	5	3	4	4	4	4	4	4	4	4	4	4	4
327	Group A	1	2	4	2	3	1	3	2	5	3	4	4	4	4	3	3	4	4	4	4	4	4	4	3	5	3	5	4	5	3	3	4	4	4	4	3	4	4	5	3	4	4	4	3	4	5	2	4
328	Group B	2	2	5	1	4	1	1	2	2	1	4	2	5	3	1	1	1	5	4	4	4	5	5	4	4	5	5	5	5	5	5	5	5	5	4	5	4
329	Group B	1	1	4	1	2	1	1	4	1	1	4	1	5	1	1	1	2	5	5	5	5	2	4	4	5	4	4	5	5	5	4	4	5	4	5	5	1
330	Group A	1	1	3	1	1	1	2	1	5	1	1	3	5	5	1	3	4	5	5	5	5	5	5	5	5	5	5	5	5	5	5	5	5	3	5	5	3	3	5	5	5	5	5	3	3	5	2	5
331	Group C	1	1	3	1	1	2	2	2	2	1	3	1	4	2	1	4	4	4	4	4	4	4	4	4	4	4	4	4	4	3	3	3	4	4	4	4	4	3	3	3	3	3	4	2	4	3	2	4
332	Group C	4	5	4	4	3	3	3	4	2	4	4	4	5	4	3	3	4	4	4	3	4	4	4	4	4	4	4	4	4	4	4	4	4	4	4	4	4	4	4	4	3	4	4	4	3	4	3	4
333	Group B	1	2	4	2	3	1	2	3	3	2	4	2	4	4	2	2	4	4	4	4	5	4	4	4	4	4	4	5	5	4	5	5	5	3	4	4	3
334	Group A	2	5	4	1	3	5	5	1	5	5	5	5	4	4	5	4	5	3	5	5	5	4	3	4	5	4	5	5	3	4	5	5	5	4	4	5	5	5	4	4	5	5	5	5	3	4	5	5
335	Group A	2	1	4	2	2	2	2	3	2	1	3	2	4	2	3	3	5	4	3	4	5	4	3	4	4	4	5	4	3	3	4	5	3	5	3	3	4	3	3	3	3	2	4	2	2	4	2	4
336	Group C	3	4	3	3	3	3	3	3	4	4	3	3	3	3	3	3	3	4	4	3	3	3	3	4	3	3	3	3	3	3	3	3	2	4	2	3	3	3	3	3	3	3	4	3	4	2	2	3
337	Group C	4	3	4	3	4	1	3	3	2	2	5	3	3	4	3	4	4	4	4	4	4	3	4	3	3	3	4	3	4	3	3	3	3	4	3	4	4	3	3	4	3	3	4	4	4	4	3	4
338	Group C	3	2	3	2	2	4	3	5	4	4	4	2	3	3	4	3	2	4	4	4	4	4	4	4	3	4	3	4	4	4	4	4	4	4	4	4	4	4	4	4	4	4	4	4	4	4	4	4
339	Group C	2	3	4	1	3	1	3	3	2	2	4	1	4	2	2	4	3	4	5	4	4	4	4	2	4	2	4	4	4	3	2	2	4	5	4	3	5	2	3	2	4	4	3	4	4	2	2	3
340	Group C	2	3	3	1	2	1	3	3	3	2	3	1	5	3	2	3	3	5	3	4	4	3	3	3	3	2	3	3	4	3	3	3	3	3	4	3	3	3	3	3	3	3	3	3	3	3	3	3
341	Group B	1	2	5	1	2	1	2	3	1	1	4	1	4	2	1	2	2	4	4	4	5	4	4	4	4	4	4	4	4	4	4	3	4	4	3	4	4
342	Group A	1	1	5	1	3	2	1	4	3	1	1	5	4	3	1	2	4	5	5	5	5	5	5	5	5	3	5	5	5	5	3	5	5	1	3	5	1	5	5	5	5	5	5	1	5	5	1	5
343	Group C	2	2	4	1	1	1	1	4	2	2	4	3	4	2	2	1	4	5	5	5	5	4	4	5	5	5	5	4	5	4	4	5	4	4	4	4	4	5	4	4	5	4	4	4	5	4	4	5
344	Group C	3	3	3	3	3	3	3	3	3	3	3	3	3	3	3	3	3	3	3	3	3	3	3	3	3	3	3	3	3	3	3	3	3	3	3	3	3	3	3	3	3	3	3	3	3	3	3	3
345	Group A	1	2	4	1	1	1	2	4	4	2	4	1	3	4	4	4	4	4	2	4	2	4	2	2	2	4	4	4	2	2	4	2	3	5	4	2	5	4	4	3	4	4	4	4	4	3	4	4
346	Group A	2	4	5	2	2	2	3	3	3	2	5	4	4	1	2	2	4	4	4	4	4	3	3	3	4	2	4	4	4	4	4	4	4	4	4	4	3	4	4	4	4	4	4	4	4	4	4	4
347	Group B	2	2	5	1	2	2	2	3	3	1	4	2	4	3	2	2	2	5	5	5	5	4	4	4	4	4	4	5	5	5	4	4	5	3	4	5	4
348	Group C	2	3	1	2	4	4	1	5	4	3	3	3	2	4	3	5	3	2	4	3	4	5	2	4	5	2	2	2	4	2	4	2	4	3	4	3	2	3	4	5	2	2	4	4	3	2	2	1
349	Group A	2	4	4	2	4	1	3	3	4	2	4	4	4	5	3	3	2	4	4	4	4	5	4	4	4	4	4	4	4	4	4	4	4	4	4	4	4	4	3	4	4	4	4	3	4	4	4	5
350	Group B	1	2	5	1	2	1	3	4	3	2	4	1	4	2	2	2	3	4	5	5	5	5	4	4	5	4	5	5	5	4	4	4	5	4	4	4	3
351	Group A	5	4	5	3	5	5	5	3	4	5	4	5	5	5	5	5	5	5	5	5	4	5	5	4	5	5	2	5	5	5	5	5	5	4	4	5	5	5	5	5	5	5	5	5	5	5	5	5
352	Group C	1	1	4	3	3	1	1	3	1	2	4	2	4	3	1	3	4	4	2	4	4	4	3	4	4	3	4	3	4	3	4	4	3	4	4	3	4	3	4	4	4	4	4	2	4	4	2	4
353	Group B	1	1	5	1	2	1	1	2	2	1	4	1	5	2	2	2	2	5	5	5	5	5	4	2	5	3	5	5	5	5	5	5	5	4	5	5	5
354	Group A	1	2	5	1	2	2	2	3	4	1	4	3	4	3	2	3	4	4	4	4	4	4	4	4	4	4	4	4	4	3	4	3	4	2	4	4	2	3	4	3	4	4	4	2	4	3	2	5
355	Group C	2	1	4	1	3	1	1	2	1	2	4	2	4	2	2	2	2	4	4	5	5	3	4	4	4	4	4	4	5	3	3	3	3	4	4	3	5	4	3	4	3	4	4	4	4	4	4	4
356	Group C	2	1	5	1	2	1	1	3	3	1	4	2	4	3	2	3	3	5	4	5	5	5	4	4	4	4	4	4	4	4	3	4	4	3	4	4	3	4	4	5	4	4	5	2	4	4	4	5
357	Group C	1	1	5	1	1	1	1	1	1	1	4	2	4	3	2	4	5	3	4	5	4	4	4	2	4	4	4	4	5	4	5	5	5	3	3	5	5	3	5	4	4	3	4	4	3	3	3	4
358	Group C	2	2	5	1	2	1	2	3	1	2	5	2	3	4	3	4	3	3	4	4	4	3	3	4	5	4	4	4	2	1	4	1	2	5	1	3	5	4	3	3	3	2	5	2	3	4	1	5
359	Group A	1	1	5	1	1	1	1	4	2	1	5	1	5	1	1	1	3	5	4	5	4	5	4	3	4	3	4	4	4	5	4	3	5	4	4	5	3	4	4	4	3	4	3	4	4	4	4	4
360	Group A	2	2	4	2	2	1	2	2	2	2	4	2	4	2	2	3	3	4	4	4	4	4	4	4	4	2	2	4	4	4	3	3	4	3	3	4	4	4	2	3	2	4	4	3	5	4	2	4
361	Group B	1	2	5	2	4	1	2	3	4	1	3	1	5	3	1	4	4	4	4	4	5	5	4	4	5	3	4	4	4	3	3	3	4	4	2	4	3
362	Group B	1	2	4	2	1	2	3	3	2	2	4	3	3	3	4	4	5	4	4	4	4	4	4	4	4	4	4	4	3	3	2	4	3	4	3	3	4
363	Group C	3	5	4	2	4	2	5	2	4	2	4	3	3	2	2	3	4	3	4	3	5	3	4	3	4	4	4	4	4	3	5	3	4	4	4	4	4	3	4	3	3	3	4	3	4	4	4	4
364	Group A	4	4	4	4	4	4	4	4	4	4	4	4	4	4	4	4	4	3	4	4	4	4	4	4	4	3	4	4	4	3	3	3	4	4	3	4	4	4	3	4	3	3	4	4	4	4	4	3
365	Group A	1	1	4	2	2	2	3	1	2	1	5	3	4	3	2	3	3	5	5	5	5	3	3	2	5	3	4	5	4	5	4	3	5	4	4	5	4	4	3	5	5	3	4	3	4	5	1	4
366	Group B	2	5	5	2	3	1	2	3	3	2	4	3	5	1	1	1	2	5	5	5	5	3	5	5	5	3	5	5	5	5	4	5	5	5	5	5	1
367	Group C	2	4	4	4	2	3	4	1	4	4	4	4	2	5	4	5	5	3	4	3	4	4	4	4	3	2	3	4	2	2	2	3	4	3	4	2	2	2	2	2	4	2	2	3	3	2	3	1
368	Group C	3	1	5	2	3	3	3	1	3	2	5	4	5	3	1	3	4	5	5	5	5	5	3	5	5	5	5	5	5	5	3	5	5	3	5	5	5	5	3	3	3	5	5	3	5	5	3	5
369	Group C	2	1	1	2	1	2	2	3	2	1	4	2	2	4	2	3	4	4	5	5	4	3	2	1	5	1	5	4	4	2	1	2	3	5	4	3	5	5	4	5	5	5	5	5	5	5	5	5
370	Group B	4	5	3	5	5	5	4	5	4	5	4	4	4	5	5	5	4	4	5	5	3	4	2	4	4	4	5	5	3	4	4	5	3	4	5	5	5
371	Group A	2	4	5	1	2	1	3	3	3	1	3	2	4	3	3	3	4	5	2	4	4	4	3	4	4	5	5	3	3	2	3	4	3	4	4	3	4	2	3	2	3	3	2	2	4	2	2	3
372	Group A	2	2	4	2	2	1	2	2	2	2	4	2	5	2	2	2	2	4	4	4	4	4	4	4	4	4	4	4	4	4	4	4	4	4	4	4	4	4	2	4	2	4	4	4	4	4	4	4
373	Group C	1	1	5	1	1	1	5	5	5	1	5	3	4	5	5	5	5	4	4	4	4	5	4	4	2	4	4	3	2	3	4	4	3	5	4	3	5	2	3	2	2	4	2	5	4	2	5	3
374	Group C	1	2	5	1	1	2	4	3	3	2	4	3	4	3	2	2	2	5	4	4	5	4	3	2	5	2	4	5	4	4	4	5	5	4	5	4	4	4	2	4	3	5	4	4	4	4	4	4
375	Group C	1	2	4	1	1	1	2	3	1	1	4	2	3	4	1	1	2	5	4	5	5	5	4	5	5	4	5	5	4	3	4	4	5	5	4	4	5	3	5	3	4	4	4	5	3	4	5	3
376	Group A	1	4	5	1	3	2	4	3	3	1	5	4	2	4	4	5	5	3	1	4	3	3	2	2	2	2	2	3	1	1	5	2	2	4	2	3	4	1	1	2	2	3	1	2	3	2	5	1
377	Group C	2	2	4	1	3	3	3	2	3	2	3	4	4	3	3	3	3	5	2	4	5	5	3	4	4	3	3	5	4	4	5	3	4	4	3	4	4	3	3	3	3	3	3	2	4	3	2	3
378	Group B	1	1	5	1	1	1	1	4	1	1	5	1	5	3	1	1	3	5	5	5	5	4	5	5	4	5	5	5	5	4	5	5	5	3	5	5	3
379	Group C	1	2	5	1	2	1	2	4	2	1	5	2	4	4	2	2	2	4	4	4	4	4	4	4	4	4	4	4	4	4	4	4	4	2	4	4	2	4	4	4	4	4	4	4	4	4	4	4
380	Group A	2	2	4	2	2	2	3	2	2	2	2	2	5	2	2	2	3	5	3	5	5	5	4	3	5	5	5	5	5	5	5	4	5	5	3	5	5	5	5	5	5	5	5	5	5	5	5	5
381	Group A	2	3	4	2	3	1	2	3	4	3	4	3	4	3	2	3	4	4	4	4	4	4	4	4	4	4	4	4	3	3	4	3	3	3	3	4	4	4	4	4	4	4	4	3	4	4	3	4
382	Group C	1	4	4	2	3	1	2	4	1	1	4	1	4	3	1	2	3	4	4	4	5	5	5	4	4	4	4	4	5	3	4	4	3	4	4	4	4	3	3	4	2	4	4	3	4	4	2	4
383	Group B	5	4	5	4	3	4	2	4	5	3	4	5	4	3	5	5	4	4	4	3	4	3	2	4	5	5	5	3	3	2	3	3	5	4	5	2	5
384	Group A	2	2	4	1	2	1	2	3	2	2	3	3	4	2	1	3	4	4	3	4	4	4	4	3	4	3	4	3	4	3	4	3	4	4	4	4	4	3	2	3	3	4	4	2	4	4	3	4
385	Group B	3	3	5	2	3	3	4	5	5	2	5	3	5	3	2	4	4	5	5	5	5	5	5	5	5	5	5	5	5	5	5	5	5	5	5	5	5
386	Group A	3	2	4	2	3	2	2	2	4	2	4	2	4	3	2	2	2	5	4	5	4	3	3	4	5	3	3	4	4	4	3	4	5	3	4	4	3	4	4	4	3	4	4	2	4	5	2	5
387	Group B	1	5	5	1	3	1	2	4	2	1	5	2	3	2	3	2	4	4	4	3	5	5	4	4	4	3	4	3	2	4	4	4	5	4	4	3	4
388	Group A	3	2	4	2	2	2	2	4	3	2	4	2	3	3	2	3	4	3	4	2	3	3	3	4	3	3	4	4	4	3	3	2	3	4	3	4	4	5	5	3	3	5	5	2	5	5	5	5
389	Group A	1	2	5	1	2	1	2	3	3	2	4	2	3	2	1	2	4	4	4	5	5	4	4	2	5	4	4	3	5	4	5	4	4	5	4	5	5	3	3	4	3	4	5	4	4	5	5	5
390	Group A	1	2	5	2	2	1	2	2	4	2	5	2	4	4	1	4	3	4	4	4	5	3	4	4	4	4	5	4	3	3	3	4	4	5	2	4	5	4	4	4	5	4	5	1	5	4	2	5
391	Group C	2	2	4	1	3	2	3	3	3	2	4	2	5	2	3	3	2	4	4	4	5	3	3	4	4	3	4	4	4	3	2	3	4	4	3	4	4	4	3	2	3	3	3	3	3	3	3	3
392	Group C	3	3	3	3	3	3	3	3	3	3	3	3	3	3	3	3	3	3	3	3	3	3	3	3	3	3	3	3	3	3	3	3	3	3	3	3	3	3	3	3	3	3	3	3	3	3	3	3
393	Group A	1	1	3	1	1	1	2	3	1	1	3	2	4	1	2	2	1	4	4	4	5	4	4	4	4	4	4	4	3	4	2	4	4	4	5	4	4	2	1	3	1	4	3	2	4	3	4	3
394	Group B	2	2	4	1	2	2	3	3	3	1	5	2	4	2	3	3	4	5	4	5	5	4	4	5	5	4	4	4	4	4	3	3	5	4	3	5	3
395	Group A	1	1	5	2	2	1	2	3	2	2	3	1	4	2	2	4	4	5	4	4	5	4	4	3	4	3	4	4	5	4	5	3	5	5	4	5	5	5	4	5	4	5	5	1	5	5	1	5
396	Group C	1	3	5	1	2	1	2	4	1	1	4	1	5	5	1	3	4	5	5	5	5	5	5	4	5	4	4	5	4	4	5	3	5	5	4	5	5	5	4	5	4	4	5	1	4	5	1	5
397	Group A	3	2	5	3	3	1	5	3	3	3	5	5	5	3	1	3	1	5	5	4	5	5	5	5	5	5	4	5	5	5	5	5	5	4	5	5	5	5	5	5	5	5	5	5	5	5	5	5
398	Group C	1	4	5	1	3	1	2	5	1	2	4	1	5	1	1	1	1	5	5	5	5	5	5	2	5	4	4	3	5	5	4	3	5	5	5	5	4	2	2	3	3	3	4	2	5	3	2	4
399	Group A	2	3	4	2	2	4	4	2	3	3	4	4	4	3	4	3	2	2	5	4	4	2	4	4	4	3	3	5	4	4	3	4	3	4	5	4	3	5	3	3	4	3	4	4	4	4	2	4
400	Group B	4	2	4	2	2	2	2	4	3	2	3	3	4	3	2	4	4	3	4	4	4	3	3	3	4	2	4	4	2	3	2	4	4	3	3	3	4
401	Group C	4	4	3	2	5	3	3	3	3	3	4	5	4	4	4	5	3	4	4	3	3	3	4	3	4	3	5	4	5	5	4	5	5	5	4	4	4	4	5	4	4	4	5	5	5	4	4	4
402	Group C	2	2	4	2	2	2	2	4	2	2	4	2	4	3	2	3	2	4	4	4	4	4	4	4	4	4	4	4	4	2	4	2	4	4	2	4	4	3	2	2	2	2	2	3	2	2	2	4
403	Group C	1	1	4	1	3	1	1	3	4	1	5	2	5	2	1	1	4	5	5	5	5	5	4	4	5	3	5	5	5	5	5	5	5	5	4	5	5	5	5	5	4	5	5	1	5	5	1	5
404	Group B	1	1	3	1	1	1	2	1	4	1	3	1	4	4	2	3	4	5	4	4	5	4	4	3	4	4	5	5	5	4	5	5	5	5	5	5	4
405	Group C	2	4	4	2	3	1	2	2	2	2	3	4	4	3	1	4	2	5	5	4	5	5	4	2	5	5	2	4	5	4	4	4	5	5	5	4	5	5	4	5	5	5	5	5	3	5	3	4
406	Group A	3	4	5	2	1	1	1	4	5	2	3	2	5	3	2	2	2	4	5	4	4	4	4	3	4	2	4	5	5	4	5	4	5	2	4	4	1	4	3	4	2	3	3	2	4	4	3	3
407	Group C	2	1	5	1	3	1	4	3	3	1	4	2	4	4	3	4	3	4	2	5	4	3	2	3	4	3	3	2	4	3	3	3	3	3	3	3	3	4	3	4	3	4	3	3	3	3	3	4
408	Group C	2	2	5	1	4	1	4	3	1	2	4	2	2	4	2	2	4	4	4	4	5	2	4	4	4	3	4	4	4	4	4	3	4	5	4	4	5	2	3	3	3	4	4	4	3	3	2	4
409	Group B	2	2	4	2	2	1	2	3	3	2	4	1	4	2	1	3	4	4	4	4	4	4	4	2	4	4	4	4	4	4	4	4	4	4	4	4	4
410	Group C	2	4	4	1	4	2	3	5	1	1	4	2	4	4	1	1	3	5	4	5	5	4	5	2	4	4	3	4	5	4	3	4	5	3	3	4	2	4	3	4	3	3	4	4	2	4	4	4
411	Group A	3	4	4	2	3	2	3	3	4	2	3	4	5	3	1	3	3	4	4	4	5	4	4	3	4	3	3	4	4	4	4	4	4	4	4	4	4	4	3	4	3	4	4	4	4	4	3	4
412	Group A	1	1	2	1	2	1	2	4	1	2	3	1	4	3	2	3	5	5	5	5	5	5	4	4	5	4	4	4	4	4	4	4	4	4	4	4	4	4	3	4	4	4	4	4	4	3	4	4
413	Group B	1	1	4	2	2	1	2	4	1	2	4	2	4	2	1	2	4	5	4	4	5	5	4	1	4	2	2	5	5	2	5	5	4	5	5	3	5
414	Group C	3	3	4	3	2	2	3	3	4	2	3	2	4	3	3	2	3	3	3	3	3	4	2	3	3	3	2	3	3	2	2	2	4	3	3	4	3	3	3	2	3	3	3	2	3	2	2	2
415	Group A	3	4	4	2	3	3	3	3	3	2	4	4	3	3	4	3	3	4	4	4	4	4	4	4	4	4	4	3	3	3	3	3	3	3	3	3	3	3	4	3	3	3	3	3	3	3	3	4
416	Group C	2	2	5	1	3	1	2	3	1	2	4	2	4	2	1	2	3	4	4	4	5	4	4	4	4	4	4	4	4	4	3	4	4	5	4	4	4	4	3	3	2	4	4	2	4	4	2	4
417	Group A	2	1	5	2	3	2	4	3	3	1	5	5	4	4	1	1	5	5	5	5	5	5	5	5	5	5	5	5	5	5	3	5	5	2	5	5	5	5	5	5	5	5	5	2	5	5	5	5
418	Group A	1	1	4	1	1	1	2	1	2	1	4	1	2	2	1	2	2	5	4	5	5	5	4	5	5	5	4	4	4	4	4	4	4	5	5	4	5	2	3	2	3	4	4	2	4	4	2	5
419	Group B	2	4	2	5	4	5	4	2	3	4	5	5	3	3	5	5	3	4	5	4	3	5	3	5	5	3	4	5	4	5	4	3	5	5	4	5	4
420	Group B	2	4	4	2	3	2	4	3	3	3	4	4	3	4	3	4	4	3	3	3	3	3	4	2	2	4	4	4	3	3	4	3	3	4	3	3	4
421	Group B	4	5	4	3	5	5	5	4	5	4	5	4	4	5	4	5	5	5	5	3	4	5	3	4	5	4	5	4	5	4	3	4	4	5	4	5	5
422	Group B	1	1	5	1	2	1	1	1	1	1	4	1	5	1	1	1	1	5	3	4	5	5	2	4	4	3	4	5	5	3	5	4	5	4	4	4	5
423	Group C	2	4	4	3	3	1	3	3	2	3	3	4	2	2	2	4	4	4	4	4	4	4	4	4	5	4	4	5	5	4	5	5	5	5	5	5	5	4	4	3	3	4	4	5	4	5	5	4
424	Group B	2	2	5	1	2	1	2	4	2	1	4	2	5	4	2	2	2	5	5	5	5	5	3	4	5	5	4	5	5	4	3	4	5	4	4	4	3
425	Group C	1	4	3	1	3	1	2	4	3	1	3	3	3	4	3	3	4	3	4	4	4	3	3	3	4	4	4	3	3	3	3	4	3	5	4	3	5	4	2	2	2	5	2	2	5	3	4	4
426	Group A	5	5	5	4	4	3	4	5	4	4	4	5	4	2	5	4	1	4	5	4	5	5	4	4	3	5	5	4	4	5	4	2	5	3	5	4	5	5	5	4	4	4	5	3	3	5	4	3
427	Group A	2	2	2	1	1	1	1	3	1	2	2	1	4	4	1	2	2	5	5	5	5	5	5	4	5	5	5	4	5	4	2	4	4	3	4	5	5	4	4	4	3	5	5	1	4	4	1	5
428	Group C	3	3	4	3	4	2	4	2	3	2	2	2	4	4	2	2	4	4	2	4	4	3	4	3	3	3	4	4	3	2	4	4	3	4	2	2	4	2	3	2	3	3	4	3	3	4	2	4
429	Group C	2	1	5	4	2	1	3	3	3	2	5	2	5	2	1	3	2	5	4	5	5	5	5	5	5	4	4	5	5	5	4	4	5	5	5	5	4	5	4	5	5	4	4	3	4	5	3	5
430	Group C	1	4	5	2	3	2	2	3	3	2	4	2	5	2	3	3	4	4	4	4	4	3	4	4	4	4	4	4	4	4	5	4	4	4	4	4	4	4	4	3	4	4	4	2	4	4	2	4
431	Group B	1	5	5	1	1	2	1	3	3	1	5	1	5	2	1	1	1	5	5	5	5	5	5	5	5	5	5	5	5	5	5	5	5	2	5	5	5
432	Group A	2	2	4	2	2	2	3	3	2	2	4	2	4	3	3	3	4	4	4	4	4	4	4	4	4	4	4	3	3	3	4	3	4	3	4	3	4	4	4	4	4	4	4	4	4	4	4	4
433	Group C	1	1	4	1	2	1	1	3	2	1	5	1	5	1	1	1	3	5	5	5	5	5	5	5	5	4	5	5	5	5	3	4	5	5	4	5	5	5	5	5	5	5	5	1	5	5	5	5
434	Group A	1	5	5	5	1	1	1	1	3	1	5	5	5	1	1	5	1	5	5	5	5	5	5	5	3	5	1	5	5	5	5	5	4	5	5	5	5	5	5	5	4	5	5	5	4	5	5	5
435	Group A	2	2	5	2	1	3	4	3	3	2	3	3	5	4	1	4	4	5	4	4	5	2	2	4	4	4	2	3	5	3	5	4	5	2	5	5	4	4	2	3	4	4	3	2	4	4	2	4
436	Group C	2	4	2	4	1	2	2	4	4	3	2	3	2	2	2	4	3	5	2	4	4	2	4	2	4	4	5	4	4	2	2	4	4	2	1	3	3	4	4	4	4	2	2	2	3	3	4	3
437	Group A	2	2	4	2	3	2	2	5	2	2	4	5	4	5	4	2	4	5	4	5	5	5	1	5	5	5	5	5	5	5	5	5	4	1	5	4	2	4	2	2	2	2	2	2	2	2	2	5
438	Group B	3	4	4	2	2	1	4	4	3	2	3	2	4	3	4	3	3	4	4	4	4	4	4	4	4	4	4	4	4	4	4	4	4	4	4	4	4
439	Group C	2	3	4	2	2	3	4	3	2	2	4	3	4	3	2	4	2	4	4	4	4	4	4	4	4	4	4	4	4	3	3	4	4	4	4	4	4	4	4	4	5	3	4	4	3	3	4	4
440	Group A	2	2	5	1	2	1	1	4	1	2	4	1	4	2	1	2	1	5	5	4	5	5	5	4	4	4	4	5	5	5	5	5	5	5	5	5	4	5	3	5	4	5	5	2	5	5	2	5
441	Group A	1	1	5	1	1	1	1	3	3	1	5	1	3	2	2	4	5	3	4	4	4	3	4	3	4	3	3	4	4	4	4	4	4	3	4	4	3	5	4	5	1	4	5	3	4	5	3	5
442	Group B	2	1	4	1	1	1	4	1	2	2	5	2	4	2	1	4	4	5	5	5	5	5	5	5	5	5	5	5	4	4	5	5	5	5	5	4	5
443	Group B	2	2	4	1	1	1	1	2	3	1	2	1	5	2	2	3	4	4	5	5	5	4	4	2	4	4	5	4	4	5	4	4	5	2	4	5	4
444	Group C	1	1	5	1	1	1	1	3	4	1	4	1	4	4	3	3	4	4	4	4	4	4	3	4	4	4	4	4	4	3	4	3	4	5	3	5	5	4	4	4	3	5	4	2	4	4	2	5
445	Group A	2	2	5	2	3	1	2	3	3	2	4	3	2	2	2	3	2	4	4	4	4	5	4	2	4	2	4	4	4	4	2	4	4	3	4	4	4	5	5	5	1	5	5	1	5	5	1	5
446	Group A	3	2	5	1	2	1	2	4	1	2	3	2	5	1	1	1	2	5	4	4	5	4	4	4	4	4	4	5	5	4	4	4	4	4	4	4	4	3	3	4	3	4	4	2	4	4	2	4
447	Group B	2	1	5	2	3	1	2	4	3	2	4	1	4	2	3	2	2	5	4	5	5	4	4	5	5	4	4	5	5	5	4	4	5	2	5	5	4
448	Group C	1	1	5	1	3	1	2	4	2	1	2	1	3	3	3	3	3	4	4	4	4	3	3	4	4	4	4	4	4	3	3	3	4	4	3	4	3	4	3	4	3	3	4	2	4	4	2	4
449	Group A	5	5	2	4	4	5	5	1	5	5	1	5	2	5	4	2	4	2	3	3	3	1	3	3	3	4	3	2	2	2	3	3	3	2	3	3	2	1	2	1	2	1	1	2	2	1	2	1
450	Group C	1	1	5	1	3	1	1	3	1	1	4	1	5	1	1	2	4	5	4	4	5	5	4	4	4	3	4	3	5	3	5	4	4	4	4	4	4	2	3	2	2	4	3	4	3	3	3	3
451	Group C	4	4	4	4	2	2	4	2	3	4	4	2	4	4	3	4	4	5	4	4	4	5	4	4	4	4	4	4	5	5	4	3	5	2	4	5	2	4	2	4	4	4	4	2	4	4	2	5
452	Group B	4	5	5	2	3	2	3	4	5	3	5	2	3	4	3	1	4	5	4	4	5	5	5	5	5	5	4	4	4	3	2	4	4	3	4	4	4
453	Group B	1	1	4	1	2	1	1	3	1	1	4	1	3	3	3	4	4	4	4	4	4	4	4	4	4	4	4	4	4	4	4	4	4	4	4	4	4
454	Group C	2	2	2	1	2	2	3	3	3	1	4	3	4	3	2	3	4	4	4	4	4	4	4	3	4	4	4	3	4	2	4	2	4	3	3	3	4	2	3	2	3	3	2	3	2	3	3	3
455	Group B	1	1	3	1	2	1	3	3	1	1	1	2	4	3	2	2	3	4	3	4	4	3	4	4	4	4	4	3	3	3	4	3	3	3	3	3	4
456	Group C	2	2	4	2	2	2	2	3	2	1	4	3	4	2	2	2	2	4	4	4	4	4	4	4	4	4	4	4	4	4	4	4	4	4	4	4	4	4	4	4	4	4	4	2	4	4	2	4
457	Group B	1	1	5	1	2	1	2	3	3	1	5	1	4	2	2	2	2	4	3	4	4	4	3	3	4	3	4	4	5	4	5	3	4	2	3	4	2
458	Group B	2	2	4	2	2	2	3	3	3	2	4	2	4	4	3	3	4	4	4	4	4	4	4	4	4	4	4	3	3	3	4	4	3	3	4	3	4
459	Group B	2	2	5	2	3	1	2	3	3	2	4	2	5	2	2	4	4	5	4	5	5	4	4	4	4	5	4	4	5	4	4	4	5	5	4	5	5
460	Group B	1	2	5	1	1	1	4	3	3	1	4	2	4	3	3	2	4	5	5	5	5	5	3	1	4	2	5	5	5	4	5	5	5	5	3	5	5
461	Group B	1	1	5	1	1	1	1	3	1	1	5	5	5	1	1	1	5	5	5	5	5	5	5	5	5	5	5	5	5	5	5	5	5	1	5	5	1
462	Group B	1	1	4	1	1	2	4	2	5	1	5	2	5	3	2	5	5	4	2	2	4	4	2	2	1	3	3	2	3	1	2	1	2	5	3	1	4
463	Group C	1	1	5	1	1	1	2	4	2	1	4	1	4	1	1	3	2	4	5	5	5	5	5	4	5	4	4	4	4	4	5	4	5	3	4	5	4	3	4	4	4	4	5	2	4	5	1	5
464	Group B	1	1	4	1	1	2	4	1	3	1	4	3	2	1	2	5	5	3	4	4	4	4	4	4	4	4	4	4	3	2	4	3	2	5	4	2	5
465	Group A	1	4	5	1	1	1	3	5	5	2	5	2	4	5	3	4	5	4	4	4	4	4	4	4	3	4	4	5	4	4	4	4	4	5	3	4	5	4	4	4	3	5	5	1	4	5	4	5
466	Group C	1	1	5	1	3	1	1	5	5	1	5	1	5	3	3	1	2	5	5	5	5	5	5	5	4	4	5	5	5	5	2	5	5	5	5	5	5	5	4	5	2	5	5	1	5	5	1	5
467	Group C	1	1	5	1	2	1	1	3	1	1	4	1	5	1	1	1	1	5	5	5	5	5	5	5	5	5	5	5	5	5	3	4	5	2	3	5	2	5	3	5	3	5	5	1	4	5	1	5
468	Group C	2	2	4	3	2	2	2	3	4	3	3	2	4	4	2	4	4	3	3	4	4	3	4	4	4	4	4	3	4	3	5	3	3	4	3	3	4	3	3	3	3	3	3	3	3	3	4	3
469	Group B	1	2	5	2	5	4	3	2	5	1	4	1	3	5	4	3	5	4	4	5	4	3	4	5	3	4	3	4	4	3	3	4	4	4	4	4	4
470	Group A	3	4	4	3	3	1	4	4	3	4	3	4	3	4	2	3	4	4	3	4	4	4	4	4	4	4	4	3	3	4	4	3	3	4	4	4	4	4	3	4	4	4	4	3	5	4	4	3
471	Group B	2	2	4	2	2	3	2	3	3	2	4	2	4	4	3	4	4	4	4	4	4	4	4	4	4	4	4	4	4	4	4	4	4	4	4	4	4
472	Group A	1	1	5	1	5	1	3	3	5	1	5	1	5	5	3	1	1	5	5	5	5	5	5	5	5	4	5	5	5	4	4	4	5	4	4	5	4	3	4	5	5	5	5	3	4	5	4	5
473	Group B	1	1	4	1	3	1	2	3	1	1	5	2	4	3	2	2	2	3	4	4	4	4	4	4	4	4	4	3	4	1	4	3	4	5	3	4	4
474	Group C	1	1	5	1	2	2	2	4	3	2	5	2	5	4	1	1	4	5	5	5	5	5	5	5	5	4	5	5	5	5	5	4	5	5	4	5	4	5	5	4	4	4	5	4	4	5	2	5
475	Group C	2	2	4	2	3	1	1	3	3	2	4	1	5	2	2	2	1	5	5	5	5	4	4	4	5	4	5	5	5	5	4	5	5	2	4	5	1	5	3	5	5	5	5	1	4	5	1	5
476	Group C	1	2	5	1	1	1	3	4	1	1	2	1	5	1	1	2	2	5	4	4	4	5	5	4	4	4	4	5	5	4	4	4	4	4	4	4	4	2	3	4	3	4	4	2	3	4	2	5
477	Group A	2	2	3	2	3	2	3	3	3	2	4	2	4	3	3	3	4	3	3	4	4	3	4	4	4	3	4	5	4	4	3	3	4	5	4	4	4	5	4	4	4	5	5	4	4	5	4	4
478	Group B	4	1	5	2	4	4	4	2	5	1	5	2	4	5	4	4	5	3	4	4	4	3	3	3	3	3	3	4	4	4	4	4	4	4	4	4	4
479	Group B	2	2	4	2	2	2	3	3	4	2	4	3	4	2	2	4	4	4	3	4	4	4	4	3	3	4	4	4	4	3	3	4	4	3	5	4	3
480	Group B	1	1	4	1	1	3	2	3	3	1	4	1	4	3	2	2	4	4	5	5	5	4	4	2	4	4	4	4	4	3	5	4	5	4	4	4	4
481	Group B	2	2	5	2	2	1	2	3	4	2	4	1	5	4	3	4	4	3	4	4	5	3	4	3	4	4	4	3	2	4	3	3	4	3	4	4	4
482	Group B	2	2	4	1	3	1	2	3	3	1	5	2	4	4	3	3	4	4	3	4	4	4	3	4	4	4	4	3	5	4	4	3	3	2	3	3	3
483	Group C	1	1	5	1	1	1	1	4	1	1	5	1	4	1	1	1	2	5	5	5	5	5	5	5	5	5	5	5	5	5	1	4	5	5	4	5	5	5	4	5	4	5	5	1	4	5	1	5
484	Group A	1	1	5	1	1	1	5	5	1	1	5	1	5	5	5	5	5	5	5	5	5	5	5	5	5	5	5	5	5	5	1	5	5	5	5	5	5	5	5	5	5	5	5	5	5	5	5	5
485	Group C	1	1	5	1	1	1	1	3	3	1	5	1	5	2	1	2	2	4	4	5	5	4	2	2	5	4	1	4	5	5	4	3	5	4	4	5	4	4	5	5	3	3	5	2	5	5	2	5
486	Group B	1	1	5	1	1	1	1	5	3	1	5	1	5	1	1	1	1	5	5	5	5	5	5	4	5	4	5	5	5	5	5	5	5	5	4	5	4
487	Group C	2	2	5	2	5	5	5	2	5	2	5	5	5	5	5	5	5	5	5	5	5	5	5	5	5	5	5	5	5	5	5	5	5	4	5	4	5	4	5	4	5	4	4	4	4	4	5	4
488	Group B	1	2	4	1	1	1	2	3	1	1	4	2	4	3	2	3	2	4	4	4	4	3	3	3	4	4	4	4	4	3	3	3	4	3	4	4	3
489	Group A	2	3	4	3	3	3	3	3	3	3	3	2	5	1	2	3	3	5	4	4	5	4	5	3	5	5	5	3	3	4	3	3	4	3	3	5	3	3	4	4	3	3	4	3	3	4	3	4
490	Group A	5	1	5	1	5	1	1	3	3	1	5	1	5	4	2	3	3	5	5	5	5	5	5	5	5	5	5	5	5	5	5	3	5	4	3	5	5	5	5	5	5	5	5	2	5	5	1	5
491	Group C	2	2	4	2	1	1	3	3	1	1	4	1	4	3	1	1	2	5	4	4	4	4	4	2	4	2	3	5	4	4	3	3	5	4	4	5	4	5	3	5	3	3	4	2	4	5	2	5
492	Group C	2	5	5	1	4	1	1	1	2	1	5	1	5	1	4	1	1	4	4	4	5	5	4	4	4	4	4	4	4	4	4	4	4	2	4	4	2	4	4	4	2	4	4	1	4	4	2	4
493	Group A	1	2	4	1	3	1	2	3	3	1	5	1	3	2	2	2	4	4	5	5	5	3	4	4	5	4	4	4	4	4	4	4	4	4	4	5	4	3	3	3	3	4	3	4	4	3	4	4
494	Group C	1	1	5	1	2	1	2	3	2	1	5	4	5	2	1	1	2	5	5	5	5	5	5	4	5	4	4	4	5	5	2	2	5	4	2	4	5	2	2	2	4	4	4	2	4	2	2	4
495	Group B	2	2	4	1	2	1	2	4	1	2	4	1	4	4	2	2	3	4	4	4	5	3	4	4	4	4	4	4	4	4	4	4	4	4	4	4	4
496	Group B	2	2	5	1	3	1	1	3	2	2	4	1	4	3	1	3	2	4	4	5	5	4	4	4	5	4	4	4	4	4	4	3	4	2	5	5	2
497	Group A	1	1	5	1	1	1	2	2	2	2	2	1	5	2	1	2	2	5	5	5	5	4	4	4	5	4	4	4	4	5	3	3	5	4	4	5	4	4	3	5	3	3	5	2	5	5	2	5
498	Group B	4	4	4	4	4	2	4	4	4	1	4	4	4	2	4	1	4	4	4	4	4	4	4	4	4	4	4	4	4	4	4	4	4	4	4	4	2
499	Group B	1	1	5	1	3	1	1	1	1	1	4	1	4	2	1	2	4	5	5	5	5	4	4	4	5	4	5	4	5	5	4	5	5	5	5	5	5
500	Group A	2	3	4	3	3	3	5	3	4	3	4	4	1	5	4	5	4	1	3	3	3	1	3	3	2	3	2	2	3	1	3	3	2	3	3	3	3	3	3	3	3	3	3	3	3	3	3	3
501	Group A	1	1	1	5	1	1	1	5	1	1	1	5	4	4	2	2	4	5	4	5	4	5	4	5	5	4	4	4	5	4	5	4	3	5	4	4	5	5	5	5	5	5	5	5	5	5	5	5
502	Group C	2	3	4	2	4	3	4	3	3	2	4	4	2	4	3	4	4	2	3	3	4	2	3	2	4	4	3	3	2	2	4	2	2	2	4	2	4	2	2	2	2	4	2	2	4	2	2	3
503	Group A	1	1	5	1	2	1	1	3	3	1	4	2	5	1	2	1	2	5	5	5	5	5	5	4	5	4	5	5	5	4	4	5	5	5	5	4	2	5	5	3	5	4	5	2	5	4	5	5
504	Group B	1	4	4	1	2	1	5	3	3	2	4	2	1	5	3	5	5	1	2	2	2	1	2	2	2	2	2	1	1	1	1	1	2	5	1	3	1
505	Group C	2	4	1	1	2	1	2	2	3	3	3	2	4	4	2	3	2	4	4	3	4	4	2	4	4	4	3	3	4	3	4	2	4	2	4	4	2	2	3	3	3	2	3	2	4	3	2	3
506	Group B	2	2	5	2	2	1	2	4	2	1	4	1	5	3	2	3	4	4	4	4	5	4	4	4	5	4	4	3	3	3	4	3	4	4	4	3	4
507	Group A	1	1	1	1	3	1	2	3	3	2	1	2	5	5	1	2	3	5	5	5	5	4	4	4	5	4	4	5	4	4	4	4	5	2	4	5	1	3	4	2	3	4	4	3	5	3	3	3
508	Group C	4	4	4	2	4	2	5	3	4	2	4	4	1	5	5	3	5	1	1	1	1	2	2	1	1	1	1	1	1	1	3	3	1	1	4	1	3	1	1	2	3	3	1	2	4	1	3	1
509	Group C	3	3	4	2	3	1	3	2	2	2	3	2	4	2	2	3	3	4	4	4	4	4	4	4	4	4	4	4	4	4	4	4	4	4	4	4	4	4	4	4	4	4	4	4	4	4	4	4
510	Group B	2	3	4	2	2	2	3	5	2	2	4	2	4	2	2	2	2	4	4	4	4	4	4	4	4	4	4	4	4	4	4	4	4	4	4	4	4
511	Group B	1	2	5	1	1	1	2	4	4	1	5	1	5	5	1	4	4	5	5	5	5	5	5	5	5	5	5	5	5	5	5	5	5	5	5	5	5
512	Group A	1	2	4	1	3	1	3	3	3	1	5	3	4	3	3	3	3	5	4	5	5	5	5	5	4	4	5	3	4	2	3	2	4	3	3	4	3	2	3	2	3	3	3	2	3	3	2	4
513	Group B	2	2	4	1	2	1	1	3	2	1	3	2	4	3	1	2	4	4	4	4	4	3	4	2	4	2	3	4	5	4	4	4	4	4	4	4	4
514	Group B	1	1	5	1	2	1	1	1	3	1	3	1	5	1	1	1	1	5	5	5	5	4	4	5	5	5	4	5	5	5	4	5	5	5	5	5	5
515	Group A	1	1	5	1	3	1	1	3	5	1	5	1	5	1	1	1	1	5	5	5	5	5	4	4	5	4	5	5	5	4	4	5	5	4	4	5	4	5	4	5	3	4	5	4	4	5	4	5
516	Group B	1	5	5	1	3	2	4	3	4	1	4	2	1	5	2	5	5	1	1	3	1	1	1	2	3	3	1	1	1	1	1	1	1	1	1	1	1
517	Group B	1	1	5	2	3	1	1	2	3	1	3	1	5	4	3	3	5	5	5	5	5	5	5	5	5	5	5	5	5	5	4	5	5	4	5	5	4
518	Group A	2	4	5	2	3	2	4	4	3	2	4	2	4	4	3	4	4	4	4	4	4	2	4	4	4	2	4	4	4	3	4	4	4	4	4	4	4	4	4	2	3	4	4	4	4	4	4	3
519	Group A	2	2	4	2	2	2	2	3	2	2	3	2	4	2	2	3	3	4	3	4	4	4	4	4	4	4	4	4	4	4	4	4	4	4	4	4	4	4	4	4	3	4	4	3	4	4	3	4
520	Group C	2	3	5	2	3	2	5	4	2	2	5	2	4	3	2	3	4	4	4	3	4	4	4	3	3	3	5	4	5	3	3	3	4	4	3	4	4	2	2	1	2	2	2	4	2	2	2	2
521	Group A	1	1	5	1	1	1	1	3	3	1	4	1	5	1	1	2	1	4	4	5	4	5	5	4	4	4	5	3	5	4	4	4	4	5	4	5	5	5	4	5	4	5	4	4	4	5	4	4
522	Group A	2	2	4	2	2	2	4	4	2	2	4	4	3	4	4	4	4	3	2	2	2	4	2	4	3	3	2	3	3	2	4	3	3	4	3	3	4	4	2	2	2	3	4	3	4	4	3	4
523	Group B	4	4	4	5	4	5	4	3	5	3	4	3	4	4	5	5	3	4	4	4	4	5	5	4	5	3	3	4	4	5	3	4	4	3	4	5	3
524	Group B	1	1	5	1	5	1	1	4	3	1	4	1	5	2	5	2	4	5	3	4	5	4	4	3	4	4	4	3	4	3	4	4	4	4	4	4	5
525	Group A	2	2	5	2	2	1	4	2	3	2	4	4	1	4	4	5	4	2	2	2	3	2	4	2	2	2	2	2	2	1	3	4	2	5	2	2	5	4	3	1	2	3	2	5	4	2	2	5
526	Group C	4	2	4	2	3	2	2	3	3	2	5	5	4	4	3	2	4	5	5	4	5	4	4	2	5	2	2	5	5	5	5	5	5	5	4	5	5	5	4	5	4	5	5	4	5	5	5	5
527	Group B	1	1	5	1	1	1	1	1	3	1	5	1	1	3	3	1	1	5	4	5	5	5	4	4	4	4	4	3	5	4	5	3	5	3	3	5	2
528	Group A	2	2	4	2	2	2	2	3	4	2	4	2	4	3	2	3	2	4	3	4	4	4	4	2	4	3	4	4	4	3	4	4	4	4	4	4	4	4	3	3	3	3	3	3	3	4	4	4
529	Group A	3	5	5	1	3	1	2	4	5	1	3	1	5	4	3	3	3	5	4	3	5	5	4	5	3	3	5	4	5	3	4	3	5	3	3	4	4	4	3	4	4	3	5	2	4	5	2	4
530	Group C	1	5	5	1	3	1	1	5	1	1	5	2	5	2	1	1	2	5	4	5	5	5	4	4	5	4	4	5	5	4	4	3	5	4	4	5	4	3	2	3	2	3	3	2	2	3	1	4
531	Group B	1	1	5	1	1	1	3	4	3	1	3	3	3	3	3	4	4	4	3	5	5	4	3	2	5	4	5	3	4	3	3	3	4	4	3	3	3
532	Group A	2	2	5	2	2	1	2	3	3	1	4	2	4	2	2	2	3	4	4	4	5	4	4	4	4	4	4	3	4	3	3	3	4	2	4	3	2	3	3	3	3	3	4	2	4	3	2	4
533	Group C	1	1	5	1	1	1	1	1	5	1	5	1	5	1	1	4	1	5	3	5	5	5	4	3	5	4	4	4	4	4	4	3	4	4	4	4	3	5	4	4	3	4	5	3	4	5	1	5
534	Group B	1	2	5	1	2	1	2	2	2	2	4	2	4	2	2	1	2	5	4	4	4	4	4	5	5	5	5	5	5	5	4	4	5	4	4	5	4
535	Group B	2	2	4	2	3	1	3	3	2	2	3	3	3	4	4	4	3	4	3	3	3	4	2	3	3	3	3	2	3	3	3	2	4	4	3	3	4
536	Group B	2	2	3	2	2	1	1	2	2	2	3	2	5	1	1	2	2	4	4	4	4	4	4	4	4	4	4	4	4	4	4	4	4	4	4	4	4
537	Group C	2	2	4	2	2	2	3	3	3	2	3	2	4	3	3	3	3	4	4	4	4	4	4	4	4	4	4	4	4	4	4	4	4	4	4	4	4	4	3	4	3	4	4	3	4	4	3	3
538	Group C	1	1	5	1	1	1	1	3	3	1	5	1	5	1	1	3	1	5	5	5	5	5	5	2	5	4	4	4	5	4	3	4	5	4	3	5	4	5	4	5	3	4	5	1	5	5	1	5
539	Group B	1	1	5	1	2	1	1	3	3	1	5	2	4	2	1	4	4	4	5	5	5	4	4	4	5	4	5	4	4	4	4	4	5	4	4	5	4
540	Group C	2	2	5	2	3	1	3	3	3	2	5	2	4	4	3	3	4	4	4	4	4	4	4	4	4	4	4	4	4	4	5	4	4	4	4	4	4	4	4	3	3	3	3	4	4	4	4	4
541	Group C	5	4	4	3	2	2	4	3	5	3	2	1	3	5	2	1	4	3	4	2	2	4	5	4	1	5	3	2	3	5	1	4	2	4	3	4	5	4	5	3	2	1	2	5	4	3	4	2
542	Group A	1	2	4	1	2	1	2	2	4	1	4	1	4	4	3	4	4	4	4	4	4	4	4	4	4	4	4	3	4	3	3	3	4	4	4	3	4	3	3	3	3	4	4	3	4	3	2	4
543	Group C	2	2	3	1	2	1	3	3	3	2	4	1	4	3	3	3	4	5	4	4	4	4	3	2	4	4	4	4	3	3	3	3	4	3	3	3	3	5	4	3	3	5	5	2	5	4	2	5
544	Group B	3	2	4	2	3	2	4	3	4	2	4	2	4	2	2	2	3	4	4	4	4	4	3	3	4	4	4	4	4	3	3	4	4	4	4	4	3
545	Group C	3	2	4	2	4	2	3	1	5	4	4	2	5	1	3	2	4	5	5	5	5	5	4	4	5	4	4	5	5	5	2	4	5	2	4	5	2	5	4	5	4	5	5	1	5	5	1	5
546	Group A	1	4	5	1	2	1	5	3	1	1	4	1	1	2	2	4	5	3	4	4	4	2	3	4	4	2	4	3	3	3	4	3	3	4	2	3	3	2	3	4	3	3	4	3	3	3	3	4
547	Group A	2	1	4	1	2	1	2	3	1	1	5	1	4	4	1	2	2	4	3	4	4	3	4	3	4	3	4	4	3	2	3	3	4	4	3	3	4	3	3	3	3	4	4	3	3	4	3	4
548	Group B	2	2	5	2	2	1	2	1	4	2	4	2	4	2	1	3	4	4	4	4	4	3	4	3	4	4	4	5	4	4	3	5	5	5	4	4	5
549	Group C	3	1	5	1	2	1	2	1	3	1	2	1	4	2	1	2	4	4	4	4	4	4	4	4	4	4	4	4	4	4	3	4	4	4	4	4	4	4	4	4	3	5	4	4	4	4	5	4
550	Group A	1	1	5	1	2	1	1	4	1	1	5	1	5	1	1	4	3	4	4	5	5	4	4	4	5	4	5	5	4	5	5	5	5	5	5	4	4	4	4	4	3	5	4	2	4	4	2	5
551	Group A	2	2	4	1	2	1	2	2	2	1	4	1	3	3	4	4	4	4	3	4	5	4	3	4	4	4	4	4	4	3	4	4	3	5	4	3	5	5	3	4	3	4	4	2	4	5	3	5
552	Group C	2	2	5	1	3	1	2	3	3	2	3	2	4	2	2	3	2	4	3	4	4	4	4	3	4	2	4	4	5	3	4	4	4	3	4	4	4	3	3	2	3	3	3	3	3	3	4	3
553	Group A	2	2	4	2	3	2	2	4	2	2	3	2	4	2	2	3	4	4	4	4	4	4	4	3	4	4	4	3	4	4	4	4	4	4	4	4	4	3	3	3	2	4	4	4	4	4	3	3
554	Group C	1	2	5	1	2	1	2	2	2	2	4	2	4	3	2	2	2	4	4	5	5	4	4	4	5	4	4	4	4	4	2	4	4	2	4	5	2	3	2	3	2	4	4	2	4	4	2	5
555	Group A	1	3	1	2	1	4	4	3	5	1	1	3	4	4	3	4	4	5	4	4	4	4	4	4	4	4	4	4	3	3	5	3	4	5	3	3	5	3	3	3	4	3	4	3	5	3	4	4
556	Group C	2	2	4	1	2	1	1	3	3	1	4	2	4	2	1	2	2	4	4	5	4	4	4	4	4	4	4	2	4	2	4	3	4	4	4	4	4	2	2	2	2	3	4	2	3	4	4	4
557	Group A	1	1	5	1	1	1	1	3	3	1	5	1	5	1	2	2	2	5	5	5	5	5	5	4	5	4	5	5	5	5	4	5	5	5	5	5	5	5	5	5	5	5	5	1	5	5	1	5
558	Group B	2	2	4	2	3	2	2	4	4	2	4	2	4	4	4	4	4	4	4	4	4	4	4	4	4	4	4	5	4	4	4	4	5	4	4	4	4
559	Group B	2	4	4	2	2	2	4	3	4	3	4	4	1	5	3	5	5	1	1	1	4	2	1	1	2	3	3	1	2	1	5	1	1	2	1	2	2
560	Group C	2	1	4	1	2	1	1	2	3	1	4	2	4	2	1	2	4	4	4	5	5	4	4	2	5	4	4	4	4	4	4	4	4	5	4	4	4	4	4	4	4	4	4	2	4	4	2	4
561	Group C	1	5	5	1	1	1	1	3	1	1	5	1	5	4	1	1	1	5	5	5	5	5	5	4	5	5	5	5	5	5	5	5	5	1	5	5	1	5	5	5	5	5	5	1	5	5	1	5
562	Group C	1	3	5	1	1	1	2	3	3	1	4	3	4	3	3	3	4	5	5	5	5	5	5	5	5	5	5	5	5	3	3	4	5	3	4	4	4	4	4	4	3	2	4	2	4	5	2	5
563	Group B	1	1	5	2	3	1	1	4	1	1	4	1	4	4	3	3	3	4	4	4	4	4	4	4	4	4	4	4	4	3	4	4	4	4	4	4	4
564	Group B	1	4	4	4	3	1	4	4	1	1	2	4	5	5	5	5	5	5	5	5	3	5	4	5	4	5	5	4	5	3	5	3	5	5	5	5	5
565	Group B	2	2	1	1	3	1	2	2	4	2	5	1	3	5	3	4	4	1	2	2	4	1	3	2	2	4	4	2	2	2	5	4	1	4	4	1	4
566	Group A	2	2	4	2	2	3	2	3	2	2	4	2	4	2	2	3	4	4	4	4	5	2	4	2	4	4	4	4	5	4	4	4	4	2	3	4	4	4	2	4	2	4	4	2	4	4	2	4
567	Group A	4	5	4	2	2	1	2	3	3	2	4	1	4	3	2	4	4	4	5	5	4	4	4	4	5	4	4	4	4	4	4	4	4	4	4	4	4	4	3	4	4	4	4	4	4	3	4	4
568	Group C	1	1	4	1	2	1	1	3	1	1	5	1	5	2	1	1	2	5	5	5	5	4	4	3	5	4	4	4	5	4	5	4	5	5	4	5	4	5	2	5	3	4	5	1	4	5	1	5
569	Group A	2	4	4	2	2	2	2	4	4	4	3	3	2	4	4	4	4	3	3	4	3	3	4	4	3	4	4	3	4	3	3	2	4	5	2	3	5	2	2	2	2	2	2	4	2	2	3	3
570	Group C	1	1	5	2	1	1	2	3	1	2	5	1	5	1	1	4	2	5	5	5	5	4	2	3	5	3	3	5	5	4	4	5	5	5	5	5	5	5	5	4	5	5	5	1	5	5	1	5
571	Group B	1	1	5	1	2	1	1	3	3	1	3	1	4	2	1	4	4	3	4	4	5	3	4	4	4	4	4	4	5	3	4	4	4	4	4	4	4
572	Group B	1	2	4	1	2	1	1	3	2	1	5	1	4	2	2	4	3	4	5	4	5	4	5	3	4	4	4	3	4	4	4	4	4	4	4	4	4
573	Group A	1	1	5	1	3	5	5	5	1	5	5	1	5	2	2	2	2	5	5	5	5	5	5	2	5	5	5	5	5	5	5	5	5	5	5	5	2	5	5	5	5	5	5	2	5	5	2	5
574	Group B	2	2	4	2	3	3	3	3	3	2	3	4	4	4	3	4	3	4	2	3	3	3	3	2	2	2	3	3	4	3	4	3	4	4	3	4	4
575	Group B	3	4	4	1	2	2	3	3	3	2	2	3	3	3	2	3	2	3	3	2	4	4	4	3	2	3	4	3	4	2	4	3	4	4	3	3	4
576	Group A	1	1	5	1	2	1	2	4	2	1	4	2	5	1	1	1	1	4	4	4	4	4	4	4	4	4	4	4	4	5	4	4	4	4	4	4	4	4	3	4	3	4	4	4	4	4	4	4
577	Group B	1	4	4	1	3	1	2	4	4	2	3	2	4	3	2	3	3	5	4	4	4	4	4	4	4	4	4	4	5	3	4	3	4	4	3	4	4
578	Group B	1	1	1	1	1	1	1	3	1	1	3	1	4	3	1	3	4	5	5	5	5	5	5	3	5	3	2	5	5	5	5	5	5	5	5	5	5
579	Group A	1	4	5	2	2	1	2	1	5	2	2	2	2	5	4	5	5	1	4	4	4	2	4	4	4	4	4	2	4	2	4	4	2	4	4	2	4	2	1	2	2	3	2	1	3	3	1	4
580	Group B	1	2	5	1	1	1	2	3	3	2	2	1	2	4	2	2	2	4	4	4	4	4	3	3	4	3	3	4	4	4	4	4	4	2	4	4	2
581	Group A	1	1	5	1	2	1	2	3	3	1	5	1	4	4	2	2	4	4	3	4	4	4	3	4	4	4	4	3	4	3	4	3	4	4	4	4	4	4	3	3	3	3	3	2	3	3	3	5
582	Group C	4	4	5	3	4	4	4	4	4	4	4	5	4	4	5	3	4	2	4	5	4	4	4	4	4	3	5	4	5	4	3	4	4	4	4	4	5	4	4	5	4	4	4	4	4	2	3	4
583	Group C	2	2	4	1	3	1	2	2	1	2	4	3	4	2	2	3	4	4	4	4	4	4	4	2	4	4	4	4	4	3	4	4	4	4	4	4	4	4	2	3	3	4	4	2	4	4	2	4
584	Group C	2	5	5	1	4	2	2	2	3	1	3	2	4	2	2	2	2	4	4	4	4	4	4	4	4	4	4	4	5	5	3	4	5	5	4	5	5	4	4	4	4	4	4	4	5	5	4	4
585	Group C	2	3	4	2	4	2	4	3	3	2	4	2	5	3	3	4	4	4	4	4	4	3	2	2	4	2	4	2	4	3	2	4	4	4	2	4	4	2	2	2	2	2	2	2	2	2	2	2
586	Group C	2	3	5	2	2	1	2	3	2	1	4	2	4	4	3	2	4	4	4	4	4	3	4	2	4	3	4	2	5	3	5	4	5	5	4	5	4	2	4	3	4	4	4	4	3	3	4	3
587	Group A	1	1	5	1	4	1	1	3	1	1	5	1	5	2	1	1	4	5	5	5	5	2	4	4	5	4	4	5	5	4	4	4	5	4	4	5	4	4	3	2	3	4	3	2	4	3	2	5
588	Group B	1	1	4	1	1	1	2	3	3	1	5	1	4	4	2	2	4	4	4	5	4	4	4	3	5	4	4	3	4	5	4	5	5	5	4	5	5
589	Group B	1	1	5	1	1	1	2	2	3	2	5	2	1	4	4	4	4	2	3	4	2	1	3	2	3	1	2	3	1	3	5	4	4	1	4	3	1
590	Group B	2	2	4	2	3	1	2	3	4	2	3	2	2	4	4	4	4	4	2	3	4	3	2	3	3	3	4	3	4	4	3	3	4	4	3	4	4
591	Group C	2	1	4	1	1	1	1	1	1	1	4	1	4	3	2	4	4	3	4	4	4	4	4	4	4	4	4	3	4	3	4	3	4	4	3	4	4	4	4	4	3	3	5	2	4	3	2	5
592	Group B	2	1	5	1	3	1	3	3	2	1	4	1	4	2	2	2	4	4	4	4	4	4	4	4	4	4	4	4	4	2	4	2	4	5	2	4	4
593	Group B	1	1	4	1	3	1	2	3	3	2	4	2	4	3	2	2	2	4	4	4	4	3	4	4	4	4	4	4	4	4	5	4	4	4	3	4	5
594	Group A	1	2	4	2	2	1	2	3	1	2	3	2	4	3	2	2	2	5	4	4	4	4	4	4	4	4	4	4	4	3	3	2	4	3	2	4	3	2	3	2	3	3	4	3	2	4	2	5
595	Group B	1	1	4	1	1	1	2	3	2	1	5	2	2	3	4	5	4	3	4	3	2	2	2	3	5	2	4	1	2	2	3	1	2	3	1	2	4
596	Group C	1	1	5	1	2	1	1	1	3	1	5	1	5	1	1	1	2	5	5	5	5	5	5	5	5	4	5	5	5	5	5	5	5	5	5	5	5	5	5	5	5	5	5	1	5	5	1	5
597	Group A	5	5	4	4	5	4	4	4	4	4	5	4	4	4	5	5	5	4	4	4	4	4	4	4	5	4	5	4	4	4	4	3	4	4	5	5	5	5	4	5	5	4	5	4	5	5	5	3
598	Group B	1	1	5	1	2	1	1	5	1	2	5	1	5	2	1	1	2	5	5	5	5	2	4	2	5	2	3	3	4	4	5	5	4	5	5	4	5
599	Group C	1	1	5	1	1	1	1	3	4	1	5	1	5	4	1	1	5	5	5	5	5	5	5	5	5	5	5	5	5	5	5	5	5	2	5	5	5	5	5	5	5	5	5	5	5	4	5	5
600	Group A	1	1	5	1	1	1	1	3	3	1	5	1	5	1	1	1	1	5	5	5	5	5	3	4	5	5	2	3	5	5	4	5	5	4	5	5	5	5	4	5	4	4	5	1	5	5	1	5
601	Group C	1	2	4	4	3	3	3	2	4	3	4	4	4	5	5	5	5	3	3	3	3	2	4	4	3	4	4	3	4	3	5	2	2	5	4	3	4	4	4	3	4	4	4	2	5	4	2	4
602	Group B	1	5	5	1	1	1	1	1	1	2	1	1	5	1	1	1	1	5	5	5	5	5	5	5	5	5	5	5	5	5	5	5	5	5	5	5	5
603	Group B	1	2	5	2	2	1	1	2	1	1	4	2	5	1	1	1	1	5	3	5	5	5	3	3	4	3	4	5	5	3	3	4	5	1	4	5	1
604	Group A	2	2	4	2	2	2	2	2	2	2	4	2	5	2	2	2	2	5	4	4	5	4	4	4	4	4	4	4	4	4	4	4	4	2	4	4	4	4	4	4	4	4	4	2	4	4	2	5
605	Group A	2	4	5	2	2	2	2	3	3	2	4	4	4	2	2	3	2	4	4	4	5	2	4	4	4	4	4	4	5	4	4	4	4	4	4	4	2	4	4	4	4	4	4	2	4	4	4	4
606	Group B	2	1	5	2	1	1	2	4	1	2	4	2	5	2	1	2	2	5	4	5	5	5	4	5	5	5	5	2	5	5	5	2	5	5	4	5	4
607	Group A	1	1	5	1	2	1	1	4	2	1	4	1	5	3	2	2	4	5	5	5	5	5	5	3	5	3	5	5	5	5	5	5	5	5	5	5	5	5	5	5	5	5	5	4	5	5	2	5
608	Group A	3	2	5	3	5	4	2	5	4	4	5	4	3	3	3	3	3	5	3	4	3	3	3	3	5	3	3	4	5	5	3	3	3	5	4	4	4	5	5	5	5	4	5	5	5	4	4	4
609	Group C	1	1	5	1	2	1	1	3	1	1	5	1	5	1	1	1	4	5	5	5	5	5	4	2	5	4	4	5	5	5	4	5	5	5	5	5	5	2	3	5	3	4	4	1	4	4	1	5
610	Group A	3	2	4	2	3	2	2	1	3	2	3	1	5	2	2	1	3	5	4	4	5	3	3	3	4	3	3	2	5	2	4	3	3	3	3	3	3	2	3	2	3	3	4	2	4	3	2	4
611	Group C	4	2	3	4	2	4	2	5	1	2	4	2	2	4	3	4	3	2	3	2	4	1	4	3	1	2	4	3	4	2	3	2	4	2	3	3	4	4	4	4	2	2	3	2	4	3	2	1
612	Group B	1	1	4	1	3	1	2	3	3	1	4	2	4	4	2	2	4	4	4	4	4	4	4	3	4	4	4	4	4	4	4	3	4	4	3	4	4
613	Group B	1	5	4	1	1	1	2	4	2	1	5	1	5	4	1	2	2	5	5	5	5	5	4	5	5	5	5	5	5	5	5	5	5	1	5	5	1
614	Group A	3	5	4	2	3	5	5	3	5	4	2	5	2	5	2	4	3	3	3	4	5	3	3	4	2	5	5	2	2	2	4	2	2	4	2	3	4	2	3	2	2	2	2	2	3	3	4	2
615	Group B	5	2	5	2	1	1	1	3	1	3	3	5	5	3	2	4	4	5	4	5	5	4	5	4	4	4	5	5	5	5	3	3	5	2	3	5	3
616	Group C	4	5	5	4	5	5	4	4	5	4	4	5	5	5	5	4	5	5	5	5	5	5	5	5	3	5	5	4	4	5	4	5	5	4	4	3	4	4	4	4	4	4	4	4	4	4	4	4
617	Group C	2	2	4	2	3	1	3	4	2	2	2	2	4	4	4	4	4	4	3	3	4	3	3	3	3	3	4	3	3	3	5	3	4	4	3	4	3	2	2	2	2	3	2	3	2	2	3	3
618	Group B	2	2	4	2	2	2	2	2	3	2	4	2	3	4	2	4	4	3	2	3	3	3	3	3	2	3	4	3	3	3	3	3	3	3	3	3	4
619	Group B	2	2	4	2	2	2	2	3	2	2	3	2	4	3	2	2	2	4	4	4	4	4	4	2	4	4	4	4	4	4	3	4	4	4	3	4	4
620	Group A	2	2	4	1	2	2	2	3	4	2	4	4	4	2	2	2	4	5	4	4	5	5	3	4	4	3	4	4	4	4	4	4	5	3	3	5	3	4	4	4	4	4	4	3	4	4	3	4
621	Group A	3	4	5	1	3	3	3	3	3	1	4	5	4	3	3	3	3	4	3	4	4	4	3	4	4	4	4	4	3	4	4	4	5	2	4	4	3	3	3	3	3	3	3	3	3	3	3	3
622	Group A	2	2	4	2	2	2	2	3	2	2	4	2	4	3	2	3	4	4	3	4	4	4	3	4	4	3	4	2	4	3	4	2	4	4	3	4	4	2	3	2	3	2	2	3	3	2	3	3
623	Group A	1	1	5	1	5	1	2	3	3	1	5	2	5	1	1	1	1	5	5	5	5	5	5	5	5	5	5	5	5	5	4	5	5	2	5	5	5	5	4	5	2	5	5	1	5	5	1	5
624	Group A	2	2	4	3	2	1	2	4	1	3	2	2	4	4	2	2	3	4	4	4	4	4	4	3	4	4	4	3	4	3	4	3	3	4	3	3	4	3	3	4	3	3	4	2	3	3	2	4
625	Group B	1	2	4	3	3	1	2	4	2	3	5	1	5	4	1	2	3	5	5	5	5	4	5	3	5	4	5	5	5	5	4	5	5	4	5	5	4
626	Group A	1	1	5	1	1	1	1	1	3	1	4	1	4	3	1	1	3	5	4	4	5	4	4	4	4	5	5	5	5	5	5	5	5	5	5	5	5	5	4	5	4	5	5	1	5	5	1	5
627	Group B	1	1	5	1	2	1	1	2	1	1	5	1	5	4	1	2	2	5	4	4	4	4	4	4	4	4	4	4	5	3	4	3	4	4	3	4	4
628	Group A	1	2	5	1	2	1	4	2	3	2	5	2	3	2	2	4	2	5	5	5	4	5	5	4	4	4	5	5	3	4	5	3	4	4	4	4	3	4	3	5	5	5	4	4	4	5	4	4
629	Group C	3	5	5	4	5	3	4	5	5	4	5	4	5	5	2	3	5	4	4	5	2	4	4	2	2	4	4	4	4	4	4	5	4	5	4	3	3	5	4	2	2	5	5	5	4	2	5	4
630	Group C	2	1	5	1	2	1	1	3	1	1	4	2	4	2	2	2	2	4	4	4	4	4	4	4	4	4	4	4	4	3	4	2	4	4	2	4	4	2	3	2	2	2	3	3	2	3	3	4
631	Group C	2	4	4	2	3	2	4	3	3	3	4	4	3	3	3	4	3	4	4	4	4	4	4	4	4	4	4	3	3	3	2	4	4	3	4	4	2	4	2	3	2	4	4	3	4	4	2	4
632	Group B	3	2	5	1	2	1	2	3	3	2	4	3	4	3	3	3	4	4	4	4	4	4	4	4	3	3	4	3	3	2	3	2	3	3	2	3	3
633	Group A	3	4	4	2	3	1	3	1	3	3	5	1	5	2	1	2	2	5	4	5	5	3	4	4	4	3	3	2	5	4	3	3	5	2	4	4	2	2	3	3	3	3	4	2	3	4	2	3
634	Group A	1	1	5	1	1	1	2	2	3	1	5	1	5	4	2	4	4	4	4	4	4	4	4	3	4	3	4	3	5	3	4	3	5	3	3	4	4	5	3	5	3	4	5	1	3	4	1	5
635	Group C	2	5	1	1	1	2	2	2	2	2	5	2	1	4	4	2	2	4	1	5	4	4	4	2	4	4	3	4	4	3	2	4	4	1	3	4	4	4	5	3	3	4	3	4	4	4	4	4
636	Group A	1	3	2	4	4	2	3	3	2	2	3	2	2	4	3	2	4	4	3	2	2	4	1	3	2	3	1	3	4	3	2	2	3	2	4	2	3	3	2	4	4	2	5	3	2	3	4	3
637	Group B	4	4	4	2	4	3	4	2	2	4	4	4	4	4	2	3	3	4	4	4	4	4	4	4	4	4	4	4	4	4	4	4	4	2	4	4	4
638	Group B	1	1	5	1	2	1	1	3	2	1	4	1	4	2	3	2	4	4	4	4	4	4	4	4	4	4	4	4	4	4	4	4	4	4	4	4	4
639	Group C	1	1	5	1	2	1	1	3	2	1	5	1	4	3	2	2	3	5	5	5	5	4	5	4	4	4	4	4	4	4	5	4	4	5	4	5	5	3	4	3	4	4	4	3	4	4	3	5
640	Group B	1	1	5	1	1	1	1	1	1	1	4	1	4	3	3	1	2	5	4	4	4	4	4	2	4	3	4	3	5	3	5	4	4	4	5	4	3
641	Group A	1	2	4	3	2	3	2	4	1	1	3	2	3	3	1	2	2	5	5	5	5	4	4	4	5	5	4	4	4	4	4	4	3	4	4	3	4	4	4	4	4	4	5	4	4	4	4	3
642	Group B	5	1	5	1	2	2	3	3	3	1	5	1	4	3	3	3	4	4	3	3	4	3	3	3	3	3	3	4	2	2	3	4	4	4	3	3	4
643	Group A	2	2	4	2	2	1	2	4	1	2	4	2	4	4	4	4	4	4	4	4	4	4	4	4	4	4	4	3	4	3	5	3	4	5	4	4	4	2	3	4	3	3	4	2	4	4	2	4
644	Group C	3	5	3	1	2	3	5	3	3	4	2	4	4	4	3	3	5	4	3	4	3	4	2	4	4	5	5	5	2	3	2	3	4	5	3	4	4	3	2	2	2	4	2	5	3	3	4	3
645	Group C	4	3	5	5	4	4	4	4	3	4	5	4	4	3	3	3	3	3	4	3	3	3	3	3	3	3	3	3	4	3	4	4	4	4	4	4	5	3	3	3	3	3	4	3	3	3	3	3
646	Group C	1	2	5	1	3	1	1	1	1	1	1	1	5	3	1	3	3	5	4	4	5	4	4	4	4	4	4	4	4	3	3	3	4	5	4	5	3	3	3	3	3	4	3	2	4	4	2	4
647	Group C	1	1	5	1	2	4	3	4	3	1	5	1	4	4	4	4	4	3	4	5	5	4	3	4	3	2	4	3	4	4	5	4	4	5	4	4	5	4	4	4	3	4	4	4	4	5	3	4
648	Group C	4	4	4	3	4	4	4	2	3	4	4	3	3	3	4	4	4	4	3	4	4	4	4	4	4	3	2	4	4	3	3	4	4	4	3	5	5	4	4	5	4	5	3	4	4	3	4	4
649	Group A	2	2	4	2	3	2	4	3	3	2	4	4	2	4	4	5	5	3	4	4	4	2	4	2	4	4	4	3	2	2	4	4	2	5	4	2	5	2	2	2	3	4	2	2	4	2	2	2
650	Group C	2	3	4	1	2	1	2	2	3	1	3	3	4	3	3	3	3	4	2	3	4	3	3	4	3	4	3	3	4	3	4	4	3	3	4	4	3	4	5	4	4	4	3	4	3	3	5	3
651	Group A	1	4	4	1	2	1	3	3	1	3	4	2	2	5	5	4	4	4	4	3	4	4	4	4	3	4	4	1	3	2	2	1	3	5	5	1	5	3	1	3	1	1	4	1	4	3	3	4
652	Group A	1	1	5	1	3	1	2	3	2	2	5	1	5	2	1	2	2	4	4	5	5	4	4	4	4	4	4	4	4	4	4	3	4	2	3	4	2	4	4	3	4	4	4	2	4	4	2	4
653	Group A	1	4	5	1	1	1	3	1	3	1	4	2	5	3	2	4	3	5	4	5	5	5	3	4	5	4	4	4	5	2	3	3	4	4	4	4	4	4	3	2	2	4	3	1	3	3	2	4
654	Group C	2	2	4	2	3	1	2	4	3	2	4	2	5	4	2	3	4	4	4	4	4	4	4	4	4	4	4	4	4	4	4	4	4	4	4	4	4	4	4	4	4	4	4	4	4	4	4	4
655	Group C	2	2	4	2	2	1	2	4	1	2	4	2	4	2	2	2	2	4	4	4	4	4	4	4	4	4	4	4	4	2	2	3	4	2	4	3	2	4	3	4	2	3	4	2	4	4	2	4
656	Group B	2	4	4	3	2	3	3	3	4	3	2	4	2	4	3	4	3	3	2	3	4	3	3	4	3	2	3	3	4	2	3	4	4	4	4	4	5
657	Group B	4	2	4	2	2	2	2	4	3	2	4	2	4	3	3	3	4	4	4	4	4	4	4	4	4	4	4	4	4	4	4	4	4	4	4	4	4
658	Group C	1	2	5	1	2	1	2	1	2	2	4	2	3	3	2	4	4	3	3	3	1	2	3	3	4	3	4	3	4	2	3	4	4	3	3	2	4	3	3	4	4	3	3	4	4	4	2	3
659	Group C	1	1	4	1	1	1	1	3	3	1	4	1	5	3	3	2	2	4	3	4	4	4	4	4	4	4	4	3	4	4	4	3	4	2	3	4	2	4	4	4	4	4	4	2	4	4	1	4
660	Group B	2	2	5	1	2	2	2	3	2	1	5	4	5	5	2	4	2	5	4	5	5	4	2	5	5	4	4	4	5	2	5	4	5	2	4	5	4
661	Group B	5	4	4	4	4	5	5	4	4	5	4	5	5	4	4	5	4	4	5	5	4	4	4	4	5	4	4	4	4	4	5	4	5	4	5	5	5
662	Group C	2	3	4	2	3	1	2	4	3	2	5	1	5	4	1	1	3	5	5	5	5	5	5	5	5	5	5	5	5	5	5	5	5	5	5	5	5	3	5	5	1	5	5	4	5	5	4	4
663	Group A	1	2	4	2	2	1	1	4	2	2	4	1	4	3	2	3	3	4	4	4	4	4	4	4	4	4	4	4	4	4	4	3	4	4	3	4	4	4	3	4	3	4	4	3	3	4	3	4
664	Group C	3	3	3	3	3	3	3	3	3	3	3	3	5	3	3	3	3	5	5	5	5	5	5	5	5	5	5	5	5	5	5	5	5	5	5	5	5	5	5	5	5	5	5	5	5	5	5	5
665	Group A	2	2	4	2	3	2	2	3	3	2	4	3	3	4	3	3	4	4	4	4	4	4	4	4	4	4	4	3	4	4	4	4	4	3	4	4	3	3	4	4	3	4	3	3	4	3	2	3
666	Group B	2	2	4	2	2	2	4	3	4	2	4	5	4	2	2	2	3	4	4	4	4	4	4	2	4	2	4	4	4	4	3	4	4	3	4	4	2
667	Group A	2	2	5	2	2	2	3	3	3	2	5	3	3	4	3	4	4	4	3	4	4	3	4	3	3	3	3	3	3	3	5	3	3	2	2	3	2	3	3	3	3	3	4	1	3	3	1	4
668	Group A	2	1	5	1	3	2	2	3	2	1	5	2	5	2	2	2	2	5	4	5	5	5	5	4	5	4	4	4	5	3	4	2	4	5	4	4	4	2	2	2	2	2	2	2	2	2	2	2
669	Group A	1	1	4	1	1	1	2	3	1	1	3	1	4	3	3	3	4	4	3	4	4	4	4	5	4	4	4	4	4	4	4	4	4	5	4	3	4	4	4	4	4	4	3	4	4	4	4	4
670	Group B	2	4	5	2	1	1	3	3	4	2	4	4	3	2	3	4	4	4	4	5	4	4	3	2	4	1	2	4	4	4	2	3	4	4	3	4	4
671	Group C	3	3	3	3	3	3	3	3	3	3	3	3	5	3	2	2	5	4	4	4	4	4	4	4	4	4	4	4	4	4	4	4	4	4	4	4	4	3	3	3	3	3	3	3	3	3	3	2
672	Group B	3	3	3	2	3	2	2	2	2	2	2	2	3	3	3	3	3	2	3	3	3	3	3	3	2	3	3	3	3	2	3	3	3	3	3	3	4
673	Group B	1	2	4	1	1	1	1	3	4	1	5	1	4	4	1	4	4	4	4	4	4	4	4	4	4	4	4	4	4	3	4	4	4	4	4	4	4
674	Group C	3	3	4	3	4	3	3	3	3	3	3	3	3	4	3	4	3	3	3	3	3	3	3	3	3	4	3	4	3	3	4	3	4	3	3	3	4	3	3	3	3	3	4	4	3	3	3	3
675	Group A	2	1	5	1	2	1	2	1	3	2	3	2	2	4	2	3	3	2	2	2	2	2	2	2	3	3	4	2	3	1	4	2	2	4	2	2	4	2	2	1	2	3	2	3	3	2	3	3
676	Group C	2	4	3	3	2	2	4	4	3	3	3	2	3	4	2	2	3	2	3	2	3	3	2	2	2	3	4	3	3	4	2	3	3	2	3	4	3	3	3	2	2	3	3	3	4	2	2	3
677	Group B	2	2	4	2	3	2	2	3	3	2	3	2	3	2	2	4	2	4	4	4	4	4	3	3	4	3	4	3	4	4	3	2	4	4	2	4	4
678	Group A	1	1	4	1	3	1	1	3	3	2	4	1	5	2	2	1	5	5	4	5	5	5	4	4	5	4	4	4	5	4	5	4	5	5	4	5	4	3	4	4	4	3	4	2	4	4	2	4
679	Group C	2	2	4	2	3	1	2	3	3	1	3	3	3	3	3	3	3	5	3	4	4	3	3	3	4	4	4	3	4	3	3	3	4	3	3	3	4	4	3	4	3	4	4	3	4	4	2	4
680	Group A	1	1	5	1	3	1	2	3	4	1	5	1	4	2	3	2	2	5	5	5	5	5	5	5	5	5	4	5	4	5	4	3	4	1	4	5	1	4	4	3	3	4	4	2	3	4	3	4
681	Group A	2	5	5	2	3	3	1	3	1	1	4	2	3	4	2	3	4	4	4	4	4	4	4	4	4	4	4	4	4	4	3	3	4	2	3	4	2	3	3	4	3	4	4	2	4	4	3	5
682	Group C	1	5	5	1	1	1	1	1	1	1	5	1	5	5	1	3	1	4	1	5	5	5	5	4	1	4	5	3	3	3	3	3	3	3	3	3	3	3	3	3	3	3	3	3	3	3	3	5
683	Group A	1	1	4	1	3	1	1	3	1	1	3	1	3	3	2	3	3	4	4	4	4	4	4	2	4	3	4	3	4	3	3	3	4	5	3	4	4	3	3	3	3	3	3	4	3	4	4	4
684	Group C	2	2	5	2	3	1	2	3	2	2	3	2	5	2	1	2	2	5	4	4	5	4	4	3	4	3	4	4	4	4	4	4	5	4	4	5	4	4	4	4	3	4	4	3	4	4	2	5
685	Group B	2	2	4	2	2	2	2	4	2	2	2	2	3	4	2	2	4	4	4	4	4	3	4	3	4	4	4	3	4	3	3	3	4	4	4	4	4
686	Group A	4	4	4	5	4	4	5	4	4	4	4	4	4	4	4	4	4	4	5	5	5	5	5	5	5	5	5	4	4	4	4	4	4	4	4	4	4	4	4	4	4	4	4	4	4	4	4	3
687	Group C	2	5	4	3	3	3	3	4	3	3	4	2	4	3	3	3	4	4	3	3	4	3	3	3	3	3	4	3	3	3	3	3	4	4	3	3	4	4	3	3	3	3	3	4	3	3	4	4
688	Group A	1	1	5	1	1	1	1	1	1	1	5	1	5	1	1	1	1	5	5	5	5	4	4	4	5	4	4	4	5	5	3	3	5	5	3	5	5	5	4	5	3	3	5	2	3	5	2	5
689	Group A	2	2	4	2	2	2	3	3	3	2	4	2	4	2	2	2	3	5	4	4	4	4	4	2	4	4	4	3	5	3	4	3	4	4	4	5	4	3	4	3	4	3	4	3	4	3	2	4
690	Group A	1	1	5	1	1	1	1	5	1	1	5	1	5	1	1	1	2	5	5	5	5	5	5	5	5	5	5	5	5	5	5	5	5	5	5	5	3	3	3	5	3	4	5	1	4	5	1	5
691	Group B	1	1	1	1	3	1	2	4	1	1	4	1	3	2	1	3	2	4	3	4	4	4	4	3	4	3	3	3	5	3	4	3	4	4	4	4	4
692	Group C	5	5	5	5	5	5	5	5	5	5	5	5	5	5	5	5	5	5	5	5	5	5	5	5	5	5	5	5	5	5	5	5	5	5	5	5	5	5	5	5	5	5	5	5	5	4	5	4
693	Group B	1	1	5	1	2	1	1	5	1	1	5	1	4	2	1	2	2	5	5	5	5	4	4	3	5	3	5	4	5	4	4	4	5	5	5	5	5
694	Group C	1	3	5	1	2	2	3	4	2	1	4	3	3	2	3	2	4	4	4	4	4	4	4	3	4	3	4	3	4	4	3	3	4	4	4	4	2	3	3	3	2	3	3	3	3	4	3	3
695	Group B	3	1	5	1	2	1	2	4	2	1	4	2	4	4	3	3	2	5	4	5	4	4	4	3	5	4	4	5	4	4	4	4	5	3	4	4	3
696	Group A	2	2	4	2	2	2	2	3	2	2	4	2	3	4	3	4	4	3	4	4	4	4	4	4	4	4	4	3	3	2	3	3	3	3	3	4	3	3	3	3	3	3	3	3	3	3	3	3
697	Group C	1	4	4	1	2	1	2	2	2	1	4	2	4	2	1	2	2	3	4	4	4	4	3	4	4	3	4	4	4	3	3	4	4	4	4	4	4	2	2	2	4	2	2	4	4	2	4	3
698	Group A	1	2	4	1	2	1	3	1	4	1	3	3	4	2	1	2	3	4	4	3	4	5	4	4	4	4	4	3	3	2	3	3	4	3	3	4	3	3	2	4	1	2	4	3	2	5	3	4
699	Group B	1	2	5	1	1	1	2	4	2	2	4	1	3	2	1	5	4	4	4	4	4	3	4	3	4	4	4	3	4	3	4	4	4	4	4	4	4
700	Group B	2	1	4	1	1	1	1	4	3	1	5	1	5	1	1	1	2	5	5	5	5	5	5	5	5	5	5	5	5	5	3	5	5	4	5	5	4
701	Group A	2	1	5	1	2	1	1	4	3	1	5	2	4	4	2	2	2	4	4	4	4	4	4	2	4	2	4	4	4	4	4	4	4	4	4	4	3	4	2	4	2	4	4	2	4	4	2	4
702	Group A	3	4	4	2	3	3	4	4	3	2	2	4	3	4	4	3	4	4	4	4	4	4	4	3	4	4	4	3	3	2	4	3	3	3	4	3	4	2	2	2	2	4	2	4	3	2	4	3
703	Group B	1	1	4	1	3	2	3	2	2	1	3	2	4	3	1	4	3	4	4	4	4	3	3	2	4	1	2	4	5	4	5	4	4	5	4	4	5
704	Group B	2	3	4	2	2	2	2	4	2	2	4	2	3	3	3	2	3	4	4	4	4	4	2	3	4	3	3	4	4	3	4	4	4	4	4	4	4
705	Group C	1	5	5	1	1	3	3	4	3	1	5	1	5	4	1	2	5	5	4	4	5	5	4	2	4	2	2	4	5	4	5	3	5	4	3	4	4	5	4	5	4	4	5	1	5	5	1	5
706	Group B	1	1	5	1	1	1	1	3	3	1	5	1	5	1	1	1	1	5	5	5	5	5	5	5	5	5	5	5	5	5	5	5	5	1	5	5	4
707	Group A	3	3	3	3	3	3	3	3	3	3	3	3	3	3	3	3	3	3	3	3	3	3	3	3	3	3	3	4	3	4	3	4	4	2	3	4	3	4	3	3	3	3	4	4	3	4	4	4
708	Group C	1	1	5	1	2	1	2	1	5	2	4	2	4	4	3	5	5	4	4	4	5	4	4	2	4	4	3	5	4	4	5	4	4	4	5	5	4	5	5	5	5	5	5	5	5	5	5	5
709	Group A	1	1	4	1	3	1	2	3	3	1	4	1	2	2	1	2	3	4	4	4	5	2	4	4	4	4	4	4	4	4	5	4	5	5	4	5	5	3	5	4	5	4	5	2	4	4	2	4
710	Group C	2	4	3	2	3	5	4	4	4	2	4	4	4	4	3	4	5	4	3	4	4	4	4	4	4	4	4	4	5	3	4	4	4	4	5	4	5	4	4	4	3	4	4	3	4	4	4	5
711	Group B	3	4	5	2	3	4	5	5	2	2	2	3	4	2	3	5	4	3	4	2	2	5	4	3	3	4	4	5	4	5	2	4	3	4	3	4	2
712	Group A	2	2	5	2	3	1	2	1	3	2	4	2	3	4	2	4	4	4	4	4	4	4	4	4	4	4	4	4	5	3	2	3	4	5	4	4	4	4	4	4	4	5	4	2	5	5	5	5
713	Group C	3	4	4	2	5	3	2	2	1	2	4	4	5	1	1	1	1	5	2	4	4	5	2	3	3	3	4	3	3	2	3	2	2	2	2	4	2	2	2	2	2	2	3	2	3	2	2	3
714	Group B	2	1	4	1	2	1	1	3	3	1	4	1	5	1	1	2	2	4	5	5	5	4	4	4	5	4	4	4	4	4	2	3	5	4	2	5	2
715	Group A	2	3	5	1	2	1	1	1	1	2	4	1	4	1	1	1	3	5	5	5	5	4	4	4	5	3	4	5	5	5	4	5	5	5	5	5	4	5	5	5	4	5	5	2	5	5	2	5
716	Group B	2	1	4	2	2	1	2	3	3	2	2	2	4	2	2	2	2	4	4	4	5	3	4	3	5	4	4	4	5	4	4	5	5	4	4	5	4
717	Group A	3	3	4	2	2	2	2	3	3	2	5	2	3	2	2	3	4	5	5	5	5	5	5	5	5	5	5	4	4	3	3	3	4	4	4	4	4	2	3	2	4	4	4	2	3	4	2	4
718	Group B	3	1	5	1	3	1	1	3	2	1	4	1	4	1	1	1	1	4	4	4	4	4	4	4	4	4	4	4	4	4	4	4	5	4	4	4	4
719	Group C	1	1	5	1	2	1	1	3	3	2	5	1	4	4	3	3	3	3	5	5	5	4	5	4	5	4	5	4	4	4	4	4	4	5	4	4	5	3	4	4	4	4	5	3	4	4	3	5
720	Group A	1	1	5	1	3	1	1	3	5	1	5	2	5	3	1	4	5	5	5	5	5	5	5	4	5	4	4	5	5	5	5	5	5	5	4	5	5	5	5	5	5	5	5	4	4	5	2	5
721	Group B	1	1	3	1	2	2	2	3	4	1	3	1	4	1	1	3	2	4	4	4	5	4	4	3	4	4	4	4	5	3	3	3	4	5	4	4	5
722	Group C	2	4	5	1	2	1	2	3	2	1	4	2	4	4	3	5	5	4	4	4	5	4	5	2	5	4	3	4	4	2	5	4	4	2	4	3	4	3	4	4	4	4	5	2	5	4	1	5
723	Group A	1	2	4	1	2	2	2	3	2	2	3	1	4	2	2	2	3	4	4	4	4	4	4	4	4	4	4	4	4	4	4	4	4	4	3	4	4	3	3	3	3	3	3	4	3	3	3	3
724	Group A	2	2	5	2	3	1	2	3	1	2	4	2	4	2	2	2	2	4	4	4	4	4	4	4	4	4	4	4	4	4	3	4	4	3	4	4	4	4	4	4	4	4	4	2	4	4	2	4
725	Group A	2	2	4	1	1	1	2	2	1	1	3	2	4	2	1	2	2	4	5	5	5	4	3	3	5	4	5	4	5	4	5	4	4	4	4	4	4	4	4	4	4	4	4	2	4	4	2	4
726	Group C	4	2	4	2	4	2	2	3	4	2	4	2	5	4	2	5	4	4	4	5	4	5	4	4	4	4	4	4	4	5	3	4	4	4	4	4	4	4	4	4	4	4	4	4	3	4	2	4
727	Group C	1	1	5	1	3	1	1	4	1	1	5	1	5	5	1	1	5	5	5	5	5	1	5	4	5	4	5	5	5	5	5	5	5	5	5	5	5	5	5	5	5	5	5	2	5	5	1	5
728	Group C	2	4	4	2	2	2	5	2	4	2	4	2	2	4	4	3	4	2	2	3	2	2	3	4	3	3	4	2	2	2	4	2	2	4	2	2	3	1	2	1	2	2	2	2	3	1	2	2
729	Group A	1	2	4	1	2	1	4	4	1	1	5	2	1	4	3	4	4	1	4	4	4	1	3	4	4	4	4	3	1	1	3	2	1	4	2	1	4	2	3	2	3	4	4	4	4	3	4	3
730	Group A	2	5	5	1	3	2	2	2	4	1	4	2	5	3	3	2	2	5	4	4	5	4	4	4	4	4	4	4	4	4	4	4	4	4	4	4	4	3	4	4	4	4	4	4	4	4	3	4
731	Group B	1	5	5	1	5	3	5	3	3	2	4	5	3	4	5	4	5	4	4	4	4	2	4	4	4	3	5	4	3	3	3	4	4	4	3	4	4
732	Group A	3	2	4	2	3	2	2	3	3	2	4	2	4	3	2	3	4	4	4	4	4	4	3	4	4	4	4	4	4	3	3	4	4	4	4	4	3	4	3	4	3	5	5	3	4	5	3	5
733	Group B	1	3	5	1	3	4	5	5	4	1	5	1	3	4	2	2	5	4	4	4	5	5	1	4	3	3	5	3	2	5	3	3	4	1	4	4	1
734	Group C	2	3	3	3	3	3	5	1	3	2	4	3	2	3	3	3	4	2	2	2	4	2	2	2	2	2	2	1	1	1	5	1	3	4	3	3	1	1	1	1	1	1	1	1	1	1	1	1
735	Group A	2	2	4	1	1	1	2	3	3	3	4	3	4	4	3	3	4	4	4	4	4	4	4	4	5	4	5	5	5	5	4	4	5	4	5	5	5	5	5	5	5	5	5	5	5	5	5	5
736	Group A	1	2	5	1	3	1	5	3	1	2	3	5	1	5	5	5	5	1	2	2	2	2	2	3	3	4	2	2	1	1	5	3	1	4	3	1	5	1	2	1	2	2	2	4	2	2	2	2
737	Group A	2	2	5	1	2	1	2	3	1	1	4	2	4	2	1	2	3	4	4	4	4	4	4	4	4	4	4	4	5	4	3	4	4	5	4	4	5	4	4	3	4	4	4	3	4	4	3	4
738	Group C	1	4	5	2	3	1	3	4	1	1	4	2	3	3	3	3	4	3	4	4	4	3	4	4	4	4	4	3	4	3	5	3	3	4	4	3	4	3	2	2	2	3	3	3	3	2	4	4
739	Group B	2	4	4	2	3	2	2	3	4	1	4	1	4	4	2	3	4	5	4	5	5	5	5	3	5	4	5	5	4	4	4	4	5	5	4	5	4
740	Group C	1	2	5	1	3	1	2	3	3	2	4	2	3	4	3	3	3	3	3	4	4	3	3	3	4	4	4	3	4	4	5	4	4	4	4	4	4	4	3	4	4	4	4	2	4	4	2	4
741	Group A	4	2	4	2	3	3	3	3	3	2	4	3	3	4	4	4	4	4	4	4	4	4	4	4	4	4	4	4	3	4	4	4	4	3	4	4	3	4	3	4	3	4	4	4	4	4	4	4
742	Group B	1	1	5	1	2	1	1	4	2	1	4	1	4	4	1	1	2	5	5	4	5	4	4	4	4	4	4	4	5	4	4	3	4	4	4	4	2
743	Group A	4	2	4	2	2	2	4	3	3	2	4	2	4	3	3	4	4	4	4	4	4	4	3	4	4	4	4	3	4	4	5	4	4	4	4	4	4	3	3	3	3	3	3	4	3	3	4	3
744	Group C	2	4	3	2	3	3	5	2	3	2	4	5	2	5	5	5	5	2	2	3	3	2	3	3	2	3	3	2	2	2	5	3	2	3	4	3	3	1	1	1	1	3	1	1	4	1	1	1
745	Group B	1	1	3	1	3	3	4	2	4	1	4	2	4	3	2	3	2	4	2	4	4	3	3	2	3	3	3	2	4	3	4	2	4	4	3	3	4
746	Group A	1	1	5	1	2	1	1	4	2	1	5	1	5	2	1	2	2	5	5	5	5	5	5	5	5	5	5	5	5	5	4	3	5	5	4	5	5	4	4	4	4	3	4	4	4	4	2	5
747	Group C	1	2	4	1	2	2	2	1	1	1	3	3	4	4	2	4	4	4	4	4	4	4	3	4	4	4	5	4	4	3	3	3	4	3	3	4	3	3	3	3	3	4	3	3	4	4	3	3
748	Group B	2	1	4	1	1	1	2	2	3	1	4	3	4	2	2	1	2	4	4	4	4	4	4	4	3	4	4	3	4	3	3	3	3	3	3	3	3
749	Group C	2	2	4	1	3	1	3	3	1	2	3	2	3	3	2	3	3	4	4	4	4	4	4	4	4	4	4	3	4	4	4	4	4	3	4	4	3	4	3	4	3	4	4	2	4	4	2	4
750	Group B	1	2	5	1	3	1	1	3	1	2	5	1	4	2	1	1	2	5	5	5	5	5	4	3	5	3	4	4	4	5	3	4	5	4	5	5	4
751	Group B	1	4	5	1	1	1	1	4	2	2	5	1	3	4	2	4	4	4	3	5	4	3	3	3	4	4	5	4	4	3	5	2	4	5	4	4	4
752	Group B	2	4	5	2	3	2	2	3	2	3	4	2	5	3	2	4	2	4	4	4	4	4	4	4	4	4	4	4	4	4	4	4	4	4	4	4	4
753	Group B	2	3	4	2	4	2	2	2	3	2	4	4	3	3	2	4	4	4	4	4	4	4	4	3	4	4	4	4	4	4	2	4	4	4	4	4	3
754	Group A	2	2	5	2	4	1	3	3	1	2	4	2	4	4	2	3	4	4	4	4	4	4	4	4	4	4	4	3	4	3	4	4	4	4	4	4	4	3	4	4	3	3	3	3	3	3	2	4
755	Group A	1	1	5	1	1	1	1	3	2	1	5	1	5	1	1	1	1	5	5	5	5	4	4	4	4	4	5	4	4	4	4	4	5	4	4	4	4	4	4	4	4	4	4	2	4	4	2	5
756	Group B	1	2	4	2	3	1	4	3	1	1	5	1	2	4	2	2	4	4	4	3	4	4	4	3	4	4	4	5	5	4	3	3	5	4	4	4	2
757	Group C	1	1	5	1	1	1	1	4	3	1	5	1	5	1	1	1	1	5	4	5	5	5	4	4	5	5	5	5	5	5	4	5	5	4	4	5	4	5	5	5	5	5	5	1	5	5	5	5
758	Group A	1	2	4	1	2	1	2	4	1	1	4	2	4	2	2	3	2	5	4	5	5	3	5	2	5	2	3	4	4	4	3	4	4	5	4	4	4	4	4	3	3	4	4	4	4	4	2	4
759	Group A	1	2	5	1	1	1	1	3	2	2	5	2	5	1	1	3	3	5	5	5	5	5	5	5	5	5	5	5	5	5	3	5	5	5	5	5	5	5	5	5	5	5	5	5	5	5	5	5
760	Group B	1	1	5	1	2	1	1	3	1	1	5	1	5	1	1	2	2	5	5	5	5	5	5	5	5	4	5	5	5	5	5	5	5	5	5	5	5
761	Group C	1	1	5	1	1	1	2	3	3	1	4	4	5	2	2	3	2	5	5	5	5	5	4	4	5	4	5	5	5	5	3	5	5	4	5	5	5	5	5	5	4	5	5	1	5	5	1	5
762	Group A	1	1	5	2	3	1	4	3	3	2	5	2	4	2	2	2	2	5	5	5	5	5	5	5	5	5	5	4	4	4	5	4	5	5	4	5	5	4	5	4	4	4	5	1	4	5	1	5
763	Group C	2	2	3	1	3	1	2	2	2	1	3	3	4	3	1	2	4	4	4	4	5	4	4	4	4	5	4	3	4	5	5	3	5	3	3	5	3	2	3	2	3	3	3	3	4	3	3	3
764	Group B	1	1	5	1	2	1	1	3	3	1	5	1	5	1	1	2	3	5	5	5	5	5	5	5	5	5	5	5	5	4	5	3	5	5	4	5	5
765	Group C	1	1	4	1	2	1	2	3	2	1	4	2	5	3	2	2	2	5	4	5	4	2	2	2	5	4	4	3	5	3	4	3	4	4	4	5	4	3	3	3	3	3	4	4	3	4	3	4
766	Group B	2	2	4	2	2	2	2	2	3	2	4	2	4	2	2	2	2	4	4	4	4	4	4	4	4	4	4	4	4	4	4	4	4	4	4	4	4
767	Group A	2	2	4	2	2	2	3	3	3	2	4	2	4	4	3	2	4	4	4	4	4	4	4	4	4	4	4	4	4	2	4	2	4	3	2	4	3	4	2	2	2	2	2	3	2	3	3	4
768	Group C	1	2	4	2	2	1	1	3	3	2	4	1	4	4	3	3	4	4	4	4	4	4	3	2	4	4	4	4	5	4	5	4	5	4	4	4	5	4	4	3	3	4	4	2	4	3	2	4
769	Group A	1	5	5	2	1	1	1	3	1	1	5	1	5	4	1	2	4	5	5	5	5	5	5	5	5	5	5	4	5	5	5	4	5	4	5	5	3	5	1	5	5	5	5	1	5	5	1	5
770	Group C	2	2	4	2	2	2	2	4	2	3	4	2	4	2	2	3	4	4	4	4	4	4	4	4	4	4	4	4	4	4	3	4	4	5	4	4	5	4	4	4	4	4	4	4	4	4	4	4
771	Group C	2	4	4	2	2	2	2	3	3	2	4	2	4	4	3	4	4	4	3	4	4	4	4	4	4	4	4	4	4	3	3	4	4	3	3	4	3	4	2	4	2	4	4	2	4	4	2	4
772	Group C	1	1	5	1	1	1	1	3	1	1	5	2	5	2	2	2	2	5	5	5	5	5	4	4	4	5	5	4	5	5	4	5	5	2	4	5	2	4	5	5	5	5	5	1	4	5	1	5
773	Group B	3	2	5	1	3	1	2	4	3	1	5	1	5	2	1	2	3	5	4	5	5	5	3	3	5	4	4	5	5	4	4	4	4	4	4	4	4
774	Group B	1	1	4	1	3	1	4	3	1	1	3	1	2	4	4	4	4	3	4	4	3	4	4	4	4	4	3	2	4	2	4	2	2	5	3	3	5
775	Group A	4	4	4	4	4	4	5	4	4	4	4	4	3	3	3	3	3	3	3	3	3	3	4	4	3	4	3	3	4	4	3	4	3	4	4	4	4	3	3	3	3	3	3	3	3	3	3	3
776	Group C	1	1	1	1	1	3	2	3	1	1	5	2	5	3	3	2	4	4	4	3	3	3	3	2	4	3	4	4	4	3	4	4	3	3	4	4	3	4	4	3	3	3	3	3	4	3	4	5
777	Group A	2	2	4	2	2	2	2	4	4	2	4	2	4	4	2	2	2	4	4	4	4	4	4	4	4	4	4	4	4	4	4	4	4	4	4	4	4	4	4	4	4	4	4	4	4	4	4	4
778	Group A	2	5	2	2	3	2	2	5	5	2	5	5	4	4	3	2	4	2	3	2	5	2	4	2	3	2	3	5	3	4	3	4	5	3	3	4	3	3	2	2	3	3	5	2	4	4	3	5
779	Group C	2	2	4	2	3	1	3	5	1	1	3	3	3	4	3	3	4	3	3	2	3	2	2	3	2	3	2	2	2	2	4	3	2	4	3	2	4	2	3	1	2	2	2	4	4	1	5	2
780	Group C	1	2	5	2	2	1	2	3	2	1	4	1	4	4	2	4	5	5	3	4	4	4	4	4	4	4	4	4	5	4	5	3	4	5	4	5	4	4	4	5	4	3	5	2	4	5	2	5
781	Group A	1	1	5	1	1	1	2	2	3	1	2	1	2	3	2	4	4	4	4	4	5	4	4	4	4	3	4	4	4	4	3	5	4	4	5	4	4	5	1	5	1	5	5	2	5	5	2	4
782	Group B	2	4	4	2	1	1	5	3	3	4	4	5	2	5	4	5	5	2	3	2	3	3	3	2	3	3	2	3	2	2	5	3	3	3	3	3	3
783	Group B	1	1	4	1	2	1	1	1	3	2	4	1	4	2	3	1	1	4	4	4	4	4	4	3	4	3	4	4	4	4	5	3	5	4	4	4	4
784	Group A	3	2	5	1	2	1	1	4	2	2	4	1	4	4	2	3	4	4	4	5	5	4	5	4	5	4	4	4	5	3	5	4	3	5	4	4	3	3	2	2	3	3	2	3	3	2	3	3
785	Group A	1	1	2	1	1	1	3	5	1	1	5	1	5	2	1	3	4	4	4	5	5	5	5	4	4	5	4	5	5	5	5	5	5	4	4	5	4	5	2	5	4	4	5	4	4	4	4	5
786	Group B	1	1	5	1	1	1	1	1	3	1	5	1	4	4	1	3	5	5	5	5	5	5	5	5	5	5	5	4	5	5	5	4	5	5	5	5	5
787	Group A	1	1	5	1	1	1	1	5	2	1	5	1	5	1	1	1	2	5	5	5	5	5	5	4	5	4	5	4	5	5	5	5	5	5	5	5	5	3	3	4	3	4	4	2	4	4	4	5
788	Group B	3	2	5	2	3	1	2	2	3	2	4	3	4	3	3	3	3	4	4	4	5	4	4	3	4	4	5	4	5	4	4	4	5	4	4	4	4
789	Group A	3	4	4	4	2	3	5	3	4	3	4	5	4	3	2	3	5	2	4	4	4	1	3	3	3	3	5	4	2	2	3	4	4	2	4	3	4	2	4	2	3	4	4	3	2	4	5	2
790	Group A	2	2	4	2	2	1	1	2	2	2	4	1	3	2	1	2	2	5	5	5	5	5	5	4	5	5	5	5	5	5	5	5	5	5	5	5	5	5	5	5	5	5	5	5	5	5	5	5
791	Group C	3	4	3	3	3	3	3	3	3	4	3	3	3	3	3	3	3	3	3	3	3	3	3	3	3	3	3	3	4	4	4	4	4	4	4	3	4	2	3	3	3	3	3	3	5	4	2	4
792	Group A	5	5	5	2	2	1	2	3	1	2	3	5	4	3	2	3	2	4	4	4	4	4	4	3	4	4	4	3	5	3	3	4	4	4	4	4	4	3	3	3	3	4	4	2	4	4	2	5
793	Group A	1	1	5	1	1	1	1	4	1	1	5	1	5	2	1	1	5	5	1	5	5	5	3	4	5	2	5	5	5	5	4	5	5	5	5	5	4	5	5	5	5	5	5	2	5	5	1	5
794	Group B	2	1	4	1	2	1	2	3	3	1	4	2	5	2	2	3	3	5	5	5	5	5	5	3	5	5	3	5	5	4	5	5	5	5	4	5	3
795	Group B	1	1	5	1	1	1	1	4	1	1	5	1	5	2	1	1	4	5	4	4	4	5	4	2	4	4	4	4	5	4	2	5	5	5	4	5	5
796	Group C	1	2	5	2	3	2	5	3	4	2	5	3	1	5	4	5	5	1	4	3	4	2	4	2	3	3	3	3	2	2	5	2	1	2	2	2	2	3	2	2	2	3	2	3	2	3	2	4
797	Group A	2	5	4	2	2	4	4	4	2	4	5	2	5	5	2	2	5	5	5	4	4	5	4	4	5	4	5	5	5	4	4	4	4	4	4	5	4	4	4	5	5	5	4	4	4	5	5	4
798	Group C	1	1	5	1	2	1	1	2	1	1	5	1	3	3	3	3	4	4	4	4	4	4	4	4	4	4	4	4	5	3	4	3	5	5	4	5	5	4	4	3	4	4	4	2	4	4	2	5
799	Group C	2	1	4	1	2	1	2	3	3	1	5	1	5	2	2	2	2	4	4	4	5	3	4	3	4	4	4	4	3	3	4	2	4	5	3	4	4	3	3	2	3	2	4	4	2	3	4	4
800	Group B	4	4	4	3	4	3	4	1	3	3	3	3	2	2	4	4	4	3	4	3	4	3	4	4	4	3	4	3	3	3	4	3	3	4	3	3	4
801	Group B	3	3	4	2	3	2	3	3	3	3	4	3	2	5	4	5	5	2	4	4	3	2	5	5	4	5	4	4	4	3	5	4	3	5	4	4	5
802	Group A	1	3	5	1	3	1	2	3	3	1	4	1	5	4	3	3	3	4	4	4	5	4	4	4	4	4	4	4	4	4	4	4	4	5	4	5	5	4	4	4	3	5	4	2	4	4	3	5
803	Group C	2	4	4	2	4	2	2	3	2	2	4	3	4	2	2	2	2	5	4	4	4	4	4	4	4	4	5	4	4	3	4	3	4	5	3	4	5	4	2	2	3	3	4	2	3	3	2	4
804	Group A	2	5	5	1	2	1	1	1	3	1	4	1	5	2	1	1	2	5	4	4	5	5	4	4	5	3	4	5	4	4	2	5	4	2	4	4	2	4	4	4	2	4	3	2	4	4	2	4
805	Group C	3	5	3	3	3	5	5	3	3	3	3	5	1	1	5	4	5	3	1	1	1	1	1	1	1	1	1	3	3	2	5	3	3	3	3	1	1	1	3	2	4	2	2	4	3	1	3	1
806	Group C	2	1	4	1	5	1	2	5	1	1	5	3	4	4	2	4	3	4	5	4	5	5	5	2	5	3	4	5	4	4	5	4	5	5	4	4	5	4	4	4	4	4	4	2	4	4	4	5
807	Group A	1	2	5	1	3	2	2	3	3	2	4	2	4	2	2	4	2	4	4	5	4	4	2	2	4	4	4	3	3	4	4	3	4	5	4	4	4	3	3	3	3	3	3	4	3	4	4	4
808	Group C	4	5	3	4	4	3	3	4	3	5	4	4	4	4	3	4	4	5	4	4	5	5	4	4	4	4	5	4	3	4	3	3	4	3	3	3	4	4	3	4	4	4	4	4	4	4	3	5
809	Group C	1	2	5	1	2	1	2	4	1	2	5	2	1	4	2	5	5	1	5	4	5	4	4	4	4	4	4	4	4	4	4	4	2	4	4	4	4	4	4	2	2	4	4	4	4	4	4	4
810	Group B	1	1	5	1	1	1	1	5	5	1	5	1	5	1	1	1	1	5	5	5	5	5	4	3	5	3	3	5	5	5	5	4	5	1	4	5	4
811	Group B	1	2	5	1	2	1	2	3	1	1	4	1	4	2	2	3	2	5	4	5	5	4	5	2	5	4	5	4	5	5	4	5	5	4	5	5	4
812	Group A	2	2	4	2	2	2	2	3	2	2	2	2	2	4	4	4	4	2	4	4	4	2	4	2	4	2	2	2	2	2	5	4	2	4	4	2	4	2	2	2	2	4	2	3	4	2	4	3
813	Group C	2	4	4	3	3	2	4	3	4	3	3	2	3	4	3	3	4	4	4	4	4	4	4	3	3	3	4	3	3	3	3	3	3	3	3	3	2	3	3	3	3	3	3	3	3	3	3	3
814	Group C	1	2	4	1	2	1	1	3	5	2	4	1	5	1	2	3	2	5	4	5	5	1	4	5	5	5	5	5	5	5	2	5	5	5	5	5	5	5	2	5	2	5	5	2	4	5	2	5
815	Group C	1	1	5	1	1	1	3	3	1	1	4	2	4	4	3	4	5	3	5	5	5	5	5	5	5	5	5	4	2	3	5	3	4	4	4	4	5	2	2	1	2	2	2	4	2	1	4	2
816	Group A	1	5	5	1	1	1	2	3	3	1	5	2	4	4	3	4	5	3	4	4	4	3	4	4	3	4	4	5	4	5	2	4	5	4	4	5	4	5	2	5	1	5	5	2	5	5	1	5
817	Group A	2	2	5	2	3	1	2	3	2	2	4	1	5	2	2	2	2	5	4	4	4	4	4	4	5	4	3	4	4	4	4	4	5	2	5	4	2	4	3	4	3	4	4	5	4	4	2	4
818	Group B	1	2	5	1	3	1	3	4	4	1	5	5	5	4	3	3	5	5	4	5	5	4	3	3	4	3	4	5	5	4	3	4	5	4	4	5	4
819	Group A	1	1	5	1	1	1	1	4	5	1	5	1	4	4	1	4	4	5	4	5	5	5	5	4	5	4	4	5	5	5	5	5	5	1	5	5	1	5	5	5	5	5	5	1	5	5	1	5
820	Group A	1	4	5	1	2	1	2	3	3	2	5	1	5	4	2	5	5	4	5	4	5	3	3	2	5	4	4	5	4	4	4	3	4	5	2	5	5	2	3	3	3	3	4	4	4	2	4	3
821	Group C	1	1	5	1	2	1	2	3	3	1	4	2	4	1	2	2	2	4	5	5	5	5	4	2	5	4	4	5	5	5	2	4	5	4	5	5	2	5	4	5	4	5	5	1	4	5	1	5
822	Group A	4	2	5	1	3	1	4	3	2	2	4	4	3	4	4	4	4	4	4	4	4	4	4	4	3	3	4	4	5	4	5	4	4	3	4	4	4	4	4	4	4	4	4	4	4	4	2	4
823	Group C	1	5	5	1	1	1	3	3	3	1	5	3	3	3	2	3	4	4	4	4	4	4	4	4	4	4	4	4	5	3	4	3	4	5	4	4	4	3	3	3	4	4	3	4	4	3	4	4
824	Group B	2	2	4	2	3	2	2	2	2	2	4	2	4	3	2	2	2	4	4	4	4	4	4	4	4	4	4	4	4	4	4	3	4	4	2	4	2
825	Group A	2	4	5	1	5	1	4	5	1	1	5	1	5	5	1	5	5	5	1	4	5	5	3	5	2	4	5	2	5	3	4	2	4	4	4	3	4	2	3	2	3	2	2	4	5	2	5	4
826	Group B	1	1	5	1	1	1	1	3	1	1	4	1	5	1	1	1	1	5	5	5	5	4	5	4	5	5	5	5	5	5	2	5	5	5	5	5	5
827	Group C	1	4	1	1	2	1	4	4	1	2	2	2	3	3	2	4	4	2	4	4	3	2	5	4	4	3	5	4	2	3	5	4	4	5	3	3	5	1	3	1	3	4	5	5	4	2	1	2
828	Group B	3	4	5	2	2	4	5	3	4	2	4	2	4	5	3	4	5	4	4	4	4	4	4	4	4	4	4	4	5	5	5	5	5	3	4	5	4
829	Group B	2	2	4	2	3	2	2	3	2	2	4	2	3	4	3	4	3	4	4	4	4	4	4	4	4	4	4	4	4	4	4	4	4	4	4	4	4
830	Group C	3	1	5	1	2	1	1	3	1	1	5	1	5	3	1	1	1	5	5	5	5	5	4	5	5	4	4	5	5	5	4	4	5	4	4	5	4	3	5	3	4	3	4	3	3	3	4	3
831	Group C	5	1	4	1	4	1	2	4	1	1	4	1	5	4	1	1	2	5	5	5	5	5	5	2	5	4	3	4	5	4	4	3	5	5	4	5	5	4	5	5	5	4	5	3	5	5	3	5
832	Group C	1	1	5	1	2	1	2	2	3	1	5	1	5	2	1	2	3	5	5	5	5	4	5	3	5	3	5	5	5	5	4	4	5	2	5	5	2	5	4	5	3	5	4	2	4	5	1	5
833	Group C	2	1	5	1	2	1	1	2	1	1	5	1	4	1	2	4	5	4	5	5	5	4	4	2	5	4	4	4	4	4	4	4	5	5	5	4	5	4	2	4	4	4	4	5	5	4	1	5
834	Group A	2	2	5	1	3	1	1	3	4	1	5	2	2	2	2	3	3	4	4	4	4	4	4	4	4	4	5	2	2	2	3	2	2	4	2	3	4	2	2	2	2	3	4	2	2	4	2	4
835	Group C	3	1	5	2	3	1	3	3	3	1	5	1	5	1	1	3	2	5	4	5	5	5	5	5	4	5	5	5	5	5	4	3	5	2	5	5	3	4	4	5	3	3	5	1	4	5	2	5
836	Group A	1	1	4	2	3	1	2	2	4	1	4	5	5	1	1	1	1	5	5	5	5	5	5	3	5	5	5	5	5	5	5	5	5	3	5	5	3	5	3	5	3	5	5	2	5	5	1	5
837	Group C	1	1	5	1	1	1	1	3	3	1	5	1	5	1	1	3	1	5	5	5	5	5	5	5	5	5	5	5	5	5	5	5	4	5	5	5	5	5	5	5	5	5	5	2	5	5	1	5
838	Group C	1	1	5	1	1	1	1	1	1	1	5	1	5	3	1	1	2	5	5	5	5	4	4	4	5	4	3	4	4	4	4	4	4	3	5	4	4	3	4	4	4	5	5	1	5	4	1	5
839	Group B	3	1	5	1	1	1	1	1	2	1	5	1	5	1	1	1	3	5	5	5	5	5	4	1	5	1	4	4	5	5	5	4	5	1	4	5	2
840	Group B	1	1	5	1	1	1	1	1	3	1	5	1	5	1	1	3	2	5	4	5	5	5	5	3	5	4	4	4	5	5	4	4	5	3	4	5	2
841	Group A	2	2	4	2	2	2	2	3	4	2	3	2	4	2	2	2	2	4	4	4	4	4	4	4	4	4	4	4	4	3	4	3	4	4	3	4	4	4	3	3	3	4	4	2	4	4	4	4
842	Group C	1	1	5	2	2	1	2	3	1	1	4	2	4	2	2	3	2	4	4	4	4	4	4	3	4	4	4	4	4	4	4	4	4	5	4	4	5	4	3	4	3	4	4	2	4	4	4	4
843	Group C	1	2	5	1	2	1	2	3	1	2	5	1	5	4	1	4	4	4	4	4	4	2	4	4	4	4	5	4	4	4	4	4	5	4	4	4	4	5	4	4	4	4	5	1	4	5	1	5
844	Group C	1	1	5	1	3	1	2	1	5	1	5	1	5	4	1	3	1	5	5	5	5	4	5	5	5	5	5	5	5	5	5	4	5	4	3	5	3	5	5	5	5	4	5	3	4	5	2	5
845	Group A	2	1	5	1	2	1	2	4	4	2	4	2	2	4	1	3	4	5	5	5	5	4	5	4	5	4	5	5	5	5	4	5	5	5	5	5	5	2	3	2	2	4	2	4	4	2	2	4
846	Group A	2	2	4	2	4	2	2	4	2	2	4	2	4	2	2	2	2	5	4	5	5	4	4	4	4	4	4	4	5	4	4	5	5	4	5	5	4	4	3	3	3	4	4	3	3	4	2	4
847	Group B	4	4	2	4	4	4	2	2	5	4	3	4	2	5	3	4	4	4	4	4	2	2	3	4	2	2	4	4	5	4	5	2	4	5	2	3	4
848	Group C	1	2	5	1	1	1	5	3	1	2	4	5	5	5	1	1	4	5	5	5	5	5	5	5	5	5	5	5	1	5	4	5	5	1	4	5	1	5	2	5	1	5	5	1	5	5	5	5
849	Group C	2	2	4	2	3	1	2	3	2	2	4	2	4	2	2	3	2	4	4	4	4	4	3	4	4	4	4	4	4	3	4	4	4	4	4	4	4	4	3	4	3	4	4	2	4	4	2	4
850	Group A	1	1	5	3	3	1	1	1	1	4	5	2	4	3	2	3	3	5	5	5	5	5	5	4	5	4	4	4	5	4	3	5	5	3	3	5	4	4	4	4	3	4	4	2	4	4	2	5
851	Group A	2	4	4	2	2	2	2	3	4	2	4	4	2	3	2	4	4	3	4	4	4	3	3	4	4	2	4	3	3	3	4	3	3	4	4	3	3	4	4	4	4	4	4	3	4	4	2	4
852	Group B	2	2	4	2	3	2	3	2	4	2	4	3	4	3	2	2	3	5	4	4	5	5	4	4	4	4	5	5	4	5	4	4	5	4	3	5	4
853	Group C	1	1	5	1	2	1	1	3	2	1	4	1	5	2	2	2	2	4	4	4	4	4	4	4	5	4	4	4	4	4	3	4	5	4	4	5	4	5	4	4	3	4	5	2	4	4	2	5
854	Group C	1	1	5	1	3	1	1	3	1	1	5	1	5	1	1	1	2	5	5	5	5	5	5	4	5	5	4	4	5	5	4	5	5	5	5	5	5	4	3	5	3	4	4	4	4	4	4	5
855	Group C	1	1	5	3	3	1	1	1	5	1	5	1	5	4	1	1	4	5	5	5	5	5	5	1	5	1	2	5	5	5	5	5	5	5	5	5	5	4	5	5	5	5	5	1	5	5	1	5
856	Group B	1	1	4	1	1	1	1	3	1	2	3	1	4	2	1	2	2	4	4	4	5	4	4	4	4	2	3	3	4	3	3	4	4	5	4	3	5
857	Group C	1	1	5	2	3	1	1	1	5	2	4	1	5	1	1	5	5	5	4	4	5	5	4	4	2	3	5	4	5	4	4	4	5	1	4	4	2	5	2	5	4	5	5	2	5	5	1	5
858	Group A	1	1	5	1	1	1	1	3	1	1	4	1	5	1	1	1	1	5	5	5	5	5	5	5	5	5	5	5	5	5	3	5	5	4	4	5	4	5	3	5	3	5	5	2	5	5	1	5
859	Group A	2	2	4	2	2	1	2	3	2	2	4	2	4	5	3	4	4	4	4	4	4	4	4	4	4	4	4	4	4	4	4	4	4	4	4	4	4	3	4	4	4	4	4	2	4	4	2	4
860	Group C	2	2	4	2	3	2	2	3	3	2	4	3	4	4	3	3	4	4	4	4	4	4	4	4	4	4	4	3	4	3	5	3	3	4	4	3	4	4	4	3	4	4	4	4	4	4	4	4
861	Group B	2	2	1	2	1	3	4	3	5	1	5	2	5	4	1	4	4	5	4	4	4	4	3	3	4	3	4	5	5	4	4	3	5	4	2	4	4
862	Group C	3	3	3	2	3	1	4	4	3	2	3	2	3	4	4	3	4	3	4	3	3	4	4	4	4	2	3	4	3	4	4	4	4	3	4	4	4	4	5	4	3	2	3	4	4	4	4	4
863	Group A	2	2	4	2	2	2	2	3	2	2	4	2	4	4	2	3	3	4	4	4	4	4	4	4	4	3	4	4	4	4	3	3	4	4	4	4	3	4	4	4	4	4	4	4	4	4	4	4
864	Group A	1	1	1	1	1	1	1	3	3	1	5	1	1	2	1	2	2	5	5	5	5	5	5	5	5	5	5	4	5	4	4	3	4	4	4	4	4	5	5	5	5	4	5	1	4	5	1	5
865	Group C	1	1	5	1	3	1	1	3	1	1	4	1	5	1	1	1	1	5	5	5	5	5	5	5	5	5	5	5	4	5	2	4	5	4	4	5	5	5	5	5	5	5	5	2	5	5	2	5
866	Group C	1	1	5	1	3	1	1	5	1	1	5	1	5	2	1	2	4	5	5	5	5	5	5	5	5	5	5	5	5	5	3	4	5	5	5	5	4	4	4	4	4	4	5	2	4	5	2	5
867	Group A	1	1	5	2	2	2	2	2	2	2	3	2	3	3	2	3	3	3	4	4	4	3	4	3	4	4	4	3	3	2	3	3	3	4	3	4	4	3	3	2	3	4	4	4	3	3	4	4
868	Group C	1	4	5	1	1	1	4	3	3	3	4	4	3	4	3	4	5	3	4	5	4	2	4	3	4	4	4	4	4	3	4	4	4	5	4	1	5	4	4	3	4	4	4	4	4	4	4	4
869	Group C	2	3	4	3	5	2	4	4	4	3	5	3	5	3	4	4	2	5	2	3	5	5	2	4	3	3	4	4	3	3	4	3	3	2	3	3	2	4	3	2	3	1	1	4	4	2	5	3
870	Group A	1	1	5	1	2	1	2	2	2	1	4	1	5	3	2	3	3	5	4	4	5	5	5	3	4	4	5	2	4	4	4	3	4	4	4	4	4	4	2	4	3	3	4	2	5	4	3	5
871	Group A	2	2	4	2	2	2	2	2	3	2	2	2	4	2	2	2	3	4	4	4	4	4	4	4	4	4	4	3	4	3	4	4	4	2	4	4	2	3	2	3	2	4	4	2	4	4	2	4
872	Group C	2	2	4	1	2	1	1	4	1	2	5	2	5	2	1	2	2	5	5	5	5	5	5	4	5	4	5	4	5	3	2	5	5	5	5	5	5	4	4	4	4	4	4	2	4	4	1	5
873	Group B	1	1	5	1	2	1	1	3	3	1	5	1	5	2	1	2	2	5	5	5	5	4	3	2	5	2	4	5	4	4	3	5	5	4	4	5	4
874	Group B	3	1	5	1	3	1	2	3	3	1	4	1	5	3	3	2	4	5	4	5	5	4	4	4	5	4	4	5	5	4	5	3	5	2	3	5	2
875	Group B	1	1	5	1	1	1	1	2	1	1	5	1	5	4	1	3	4	5	5	5	5	5	5	1	5	5	5	5	5	5	1	5	5	5	5	5	5
876	Group C	2	1	5	1	2	1	1	3	3	2	5	1	5	2	1	2	3	5	5	5	5	5	4	5	5	4	5	5	4	4	4	5	5	4	5	5	4	4	4	4	4	5	3	2	5	4	2	5
877	Group C	2	5	4	2	2	3	4	3	3	2	4	2	4	4	2	2	4	4	4	4	4	4	4	4	4	4	4	4	4	4	4	4	4	4	4	4	4	4	4	4	4	4	4	2	4	4	2	4
878	Group C	2	1	5	1	3	1	2	3	3	1	5	1	5	2	1	3	3	5	5	5	5	5	5	5	5	5	5	4	5	5	5	5	5	5	5	5	5	4	5	5	5	5	5	3	5	5	5	5
879	Group C	3	3	3	3	3	3	3	3	3	3	3	3	3	3	3	3	3	3	3	3	3	3	3	3	3	3	3	4	3	3	4	5	3	3	3	3	3	3	3	3	3	3	5	3	3	3	3	3
880	Group B	1	2	5	2	3	1	2	2	3	1	4	2	2	3	3	4	4	4	4	4	4	4	4	3	4	4	4	4	4	3	4	3	4	4	4	4	4
881	Group B	1	1	5	1	3	1	2	3	3	1	5	1	5	2	1	1	1	5	5	5	5	5	5	5	5	5	5	4	5	5	4	5	5	5	5	5	4
882	Group C	2	2	5	2	2	1	3	4	2	2	4	2	3	2	2	2	3	3	4	4	4	4	4	3	4	4	4	4	3	3	4	4	4	4	4	4	4	3	3	3	3	4	3	3	4	3	3	4
883	Group B	2	4	5	2	3	3	4	3	4	2	3	4	4	4	2	4	4	3	4	4	4	4	4	4	4	4	5	4	2	3	2	2	4	4	3	4	5
884	Group C	2	4	4	2	2	2	3	3	4	2	4	2	4	3	3	3	4	4	4	4	4	3	2	4	4	4	4	4	3	4	4	4	4	4	4	4	4	4	4	4	3	4	4	3	4	4	4	4
885	Group B	1	1	5	1	1	1	1	4	1	1	5	1	5	1	1	1	4	4	4	5	5	4	5	3	5	5	5	5	4	4	3	3	5	3	3	5	4
886	Group C	1	1	1	1	1	1	1	1	3	1	5	1	5	3	1	3	3	5	5	5	5	3	3	5	5	3	3	3	1	3	1	3	4	1	3	3	3	4	1	3	1	3	4	1	3	3	1	5
887	Group C	2	2	5	2	2	2	2	2	3	2	3	1	4	2	2	2	2	5	4	4	4	5	3	3	4	2	4	4	4	4	2	3	4	2	3	4	2	4	3	4	3	3	4	2	4	4	2	4
888	Group B	1	1	5	1	1	1	3	1	4	1	5	1	5	3	1	1	4	5	3	5	5	5	3	5	5	5	5	5	5	5	3	5	5	5	5	5	5
889	Group B	2	1	4	1	2	1	2	4	1	1	3	1	5	4	1	1	2	5	5	5	5	4	5	4	4	4	5	4	4	4	4	4	4	4	4	4	4
890	Group C	1	1	4	1	2	2	3	2	2	1	3	3	2	4	4	4	4	4	4	5	5	4	4	1	5	4	2	3	2	4	2	5	3	4	5	5	2	5	3	5	3	5	4	2	5	5	1	5
891	Group A	1	2	5	1	1	1	1	4	4	1	5	1	5	4	1	1	2	5	5	5	5	5	5	4	4	4	4	5	5	5	5	5	5	5	5	5	5	3	3	3	3	3	2	2	4	2	4	2
892	Group C	1	1	5	1	1	1	1	3	3	1	4	5	5	1	1	2	4	5	5	5	5	5	5	3	5	3	3	3	5	5	5	5	5	4	5	5	4	3	5	5	4	5	5	5	5	5	1	5
893	Group B	1	1	5	1	1	1	1	4	1	2	5	2	4	2	3	2	2	5	4	5	5	4	4	5	5	4	4	4	5	5	5	4	5	4	5	5	3
894	Group A	1	2	4	1	3	1	2	2	3	1	4	3	4	4	3	4	4	3	2	3	4	3	2	3	3	3	3	3	3	3	3	3	3	3	3	3	3	3	3	4	3	3	4	2	4	4	2	4
895	Group B	3	3	4	3	3	3	3	3	3	3	3	3	3	4	3	4	4	4	4	4	4	3	3	3	3	4	3	3	3	3	3	3	3	3	3	3	3
896	Group B	2	1	5	1	2	1	2	3	2	2	3	2	3	2	2	3	2	4	4	4	4	3	4	3	4	4	4	3	4	4	4	3	4	3	3	4	4
897	Group C	2	3	5	2	3	1	4	2	3	2	4	3	2	3	3	4	4	3	3	4	4	3	4	2	4	4	4	2	2	2	4	2	2	5	2	3	4	3	2	3	2	4	4	2	4	3	1	4
898	Group B	2	4	2	4	3	3	3	4	4	3	3	4	3	4	3	3	3	4	3	4	3	3	3	3	3	3	3	3	3	3	3	3	3	3	3	3	3
899	Group B	1	1	5	1	3	1	2	4	5	1	4	1	4	4	2	2	4	4	4	4	4	4	4	4	3	3	4	4	4	2	5	4	4	5	4	3	5
900	Group A	2	4	4	2	2	1	3	4	4	2	4	2	4	2	2	2	4	4	4	4	4	3	4	3	4	2	4	4	4	4	3	3	4	4	3	4	4	3	3	3	3	3	3	3	3	3	3	3
901	Group C	2	1	4	1	3	1	1	3	2	2	4	2	4	2	2	1	3	4	4	4	4	4	4	3	4	3	3	4	4	3	3	4	4	4	3	4	4	4	2	2	2	3	4	4	3	4	4	4
902	Group C	1	5	5	1	1	1	1	1	1	1	3	1	5	1	1	1	1	5	5	5	5	4	4	5	5	3	4	5	5	5	4	5	5	1	5	5	5	5	2	5	4	5	5	4	5	5	2	5
903	Group A	1	1	5	1	1	1	1	1	1	1	5	1	5	1	1	5	5	1	5	5	5	5	5	5	5	5	5	5	5	5	1	5	5	1	5	5	1	5	1	5	1	3	5	1	5	5	1	5
904	Group A	2	2	4	2	3	2	2	3	1	2	4	2	4	2	2	2	2	4	4	4	4	4	4	4	4	3	3	4	4	2	2	3	4	4	3	4	4	4	2	2	2	3	4	4	3	3	4	4
905	Group A	1	1	5	1	2	1	1	3	1	1	5	1	4	4	3	4	2	5	4	4	4	4	4	4	4	4	4	5	5	4	3	4	5	4	4	5	2	2	2	2	3	3	3	4	3	2	3	3
906	Group C	1	4	5	1	4	2	5	1	4	1	5	4	1	5	5	5	4	1	2	2	4	1	4	2	1	2	4	1	2	1	4	4	1	2	4	1	2	1	2	1	2	4	2	2	2	2	2	2
907	Group C	1	1	5	2	1	1	2	2	3	1	4	2	5	4	2	4	3	5	5	4	5	4	4	3	5	3	4	4	4	4	4	4	5	2	4	5	4	4	5	4	5	5	4	4	5	5	2	5
908	Group B	2	2	4	3	3	2	3	1	1	1	1	3	4	1	1	4	4	4	4	3	4	1	1	2	1	1	4	4	4	5	4	4	5	4	4	5	4
909	Group B	2	2	4	1	3	1	2	3	3	2	4	2	3	2	2	4	4	4	4	4	4	4	4	3	4	4	4	3	3	3	4	4	4	4	4	3	3
910	Group B	2	2	4	2	3	1	2	3	4	2	4	2	2	4	4	4	4	3	3	4	3	2	2	3	3	2	2	2	2	2	4	2	2	4	2	3	4
911	Group C	2	2	4	2	2	1	1	3	2	2	4	2	4	4	2	4	4	4	4	4	4	4	4	4	4	4	4	4	4	4	3	4	4	4	4	4	4	5	4	4	4	5	4	4	4	4	4	5
912	Group B	3	1	1	1	3	1	2	3	5	2	5	2	5	3	3	2	4	5	4	4	5	3	4	5	5	5	5	4	5	4	1	3	5	2	5	5	2
913	Group B	1	1	4	1	3	1	1	3	3	1	4	1	5	3	1	2	4	5	5	5	5	5	4	4	5	5	4	3	4	4	3	4	5	4	4	5	5
914	Group A	2	2	4	2	2	1	2	3	2	2	4	2	4	2	1	2	2	4	4	4	4	4	4	4	4	4	4	4	4	4	4	4	4	4	4	4	4	4	3	3	4	4	4	3	4	4	3	4
915	Group C	1	1	5	1	2	1	2	3	2	1	4	1	1	2	2	2	4	5	5	5	5	4	3	4	4	2	5	4	5	4	5	4	5	3	3	4	4	5	4	5	4	4	5	2	4	5	2	5
916	Group A	2	4	4	4	3	2	4	1	2	3	4	3	2	2	4	4	4	2	4	4	4	2	2	3	4	3	4	3	2	2	4	4	2	4	3	3	2	2	2	2	2	2	2	2	4	2	2	2
917	Group A	2	3	2	2	4	2	3	3	4	4	3	3	3	4	3	4	3	4	2	3	2	2	3	2	3	4	3	3	3	4	3	4	3	2	2	2	3	3	3	3	3	4	3	2	2	2	2	2
918	Group A	1	4	5	1	3	2	4	3	5	2	4	3	3	2	2	3	3	4	4	4	4	4	4	4	4	4	4	4	4	4	4	4	4	2	4	4	2	4	4	3	2	4	4	2	4	4	2	4
919	Group B	3	2	4	2	2	2	3	4	2	2	4	2	4	2	3	3	2	4	4	4	4	4	4	4	4	4	4	3	4	3	3	4	4	4	4	4	4
920	Group A	1	1	4	1	1	1	1	3	1	1	1	1	4	2	1	2	2	4	4	4	4	2	3	3	4	2	3	4	5	4	4	4	4	4	4	4	4	4	4	4	4	4	4	3	4	4	3	4
921	Group C	1	1	5	1	1	1	1	3	3	1	5	1	5	1	1	1	1	5	5	5	5	5	5	5	5	5	5	5	5	5	5	5	5	4	5	5	1	5	5	4	4	5	5	3	4	5	1	5
922	Group C	1	1	5	1	1	1	2	4	2	1	2	1	5	1	1	1	1	5	5	5	5	5	5	5	5	5	5	5	5	4	4	5	5	5	5	5	5	5	5	5	5	5	5	2	5	5	1	5
923	Group A	2	2	4	1	2	2	2	3	2	2	3	2	4	1	1	1	2	5	4	4	5	4	4	4	4	4	4	4	4	4	4	3	4	4	3	3	4	3	4	4	4	3	4	2	3	4	3	5
924	Group A	5	5	5	4	5	4	5	5	5	4	3	5	5	5	5	5	5	4	2	1	4	4	4	1	1	2	4	2	2	1	5	3	3	1	3	3	2	1	1	1	1	1	1	1	1	1	3	3
925	Group B	1	1	5	1	2	1	1	3	4	1	5	1	5	2	3	3	4	4	4	4	4	5	4	4	4	4	4	5	5	5	3	5	4	4	5	5	3
926	Group B	1	2	4	1	2	1	3	3	1	1	4	2	4	2	1	1	4	4	4	4	4	4	3	2	3	2	3	4	4	3	4	4	3	5	4	4	4
927	Group C	1	1	5	1	2	2	4	3	3	1	4	1	4	3	2	3	1	5	4	4	4	5	4	4	4	4	4	3	5	4	5	3	5	2	3	4	2	3	2	2	2	2	2	2	2	2	2	3
928	Group C	3	4	3	3	2	2	4	2	2	2	2	3	4	2	2	4	5	4	3	2	3	4	3	2	2	3	3	3	3	2	3	4	4	2	4	2	3	2	4	4	5	3	3	3	3	3	4	5
929	Group C	3	3	3	2	3	3	3	3	3	3	3	2	3	3	3	3	3	3	3	3	3	3	3	3	3	3	3	3	3	3	3	3	3	3	3	4	3	3	3	3	3	3	3	3	3	3	3	3
930	Group B	1	1	5	1	2	1	1	1	1	1	1	1	3	2	2	3	3	4	4	4	4	4	4	4	4	4	4	4	4	4	5	3	4	4	4	4	4
931	Group B	1	5	5	1	1	1	1	4	5	1	5	5	5	1	1	3	1	5	5	5	5	1	5	5	5	1	5	5	5	5	5	5	5	1	5	5	3
932	Group A	3	1	5	1	2	1	5	1	1	1	5	1	5	1	2	2	2	5	5	5	5	5	5	5	5	5	5	4	5	5	2	4	5	2	4	5	4	5	4	5	2	5	5	2	4	5	2	5
933	Group A	2	1	4	1	2	1	2	4	1	1	2	1	5	1	1	1	1	5	5	5	5	4	5	4	4	4	5	4	5	3	4	3	5	5	4	5	4	3	3	3	3	4	3	2	4	3	2	5
934	Group A	4	5	4	4	5	3	4	4	4	4	5	4	5	5	4	4	5	2	4	5	4	5	4	4	5	5	5	5	4	4	5	5	5	4	4	5	4	4	5	4	4	5	3	5	5	4	5	4
935	Group C	2	1	5	2	4	1	1	3	4	1	5	2	4	5	1	4	5	5	4	4	5	2	2	5	5	2	5	5	3	5	4	4	5	4	5	4	5	5	5	5	5	5	5	5	5	5	5	2
936	Group B	2	2	4	2	3	2	4	2	4	2	4	3	4	4	4	4	2	4	4	4	4	4	4	4	4	4	4	3	4	3	4	3	4	2	4	4	2
937	Group C	2	1	4	2	2	1	5	3	2	2	5	2	2	2	1	4	4	2	2	4	4	2	4	4	4	4	4	2	2	2	5	2	2	5	4	3	5	2	4	2	4	2	2	4	4	2	4	4
938	Group A	1	2	5	1	1	1	3	3	1	1	5	1	5	1	2	3	3	5	3	4	5	2	4	4	5	4	3	4	4	4	2	4	4	4	5	4	5	3	3	4	3	5	4	5	5	3	4	4
939	Group B	1	3	4	2	2	1	2	3	3	2	3	1	4	4	3	2	3	5	5	5	5	4	4	4	5	3	3	5	5	4	3	3	5	4	4	5	3
940	Group C	3	3	3	3	3	3	3	3	3	3	3	3	3	3	3	3	3	3	3	3	3	3	3	3	3	3	3	3	3	3	3	3	3	3	3	3	3	3	3	3	3	3	3	3	3	3	3	3
941	Group A	2	2	5	1	3	1	4	3	3	1	2	2	3	3	4	4	4	3	4	5	5	4	4	4	2	3	4	3	3	2	5	1	3	4	1	4	4	2	3	3	3	3	3	3	3	3	5	4
942	Group A	4	4	4	3	2	3	3	3	4	3	3	3	4	4	3	4	3	4	4	4	4	4	4	4	3	4	4	4	4	4	4	4	4	4	4	4	4	3	3	4	3	4	3	3	3	3	3	4
943	Group A	1	2	5	1	2	1	2	3	1	1	3	1	5	2	1	2	2	5	4	4	5	5	4	4	4	4	5	4	5	5	4	4	5	4	4	5	5	4	5	4	5	5	5	2	4	5	2	5
944	Group B	1	1	5	1	3	1	1	3	1	1	3	1	5	2	1	3	3	5	5	5	5	4	5	5	5	5	5	5	4	4	2	3	4	4	5	5	5
945	Group A	2	2	4	2	2	2	2	3	3	2	3	2	4	3	2	2	3	4	4	4	4	4	4	4	4	4	4	4	4	3	3	3	4	3	4	4	3	3	2	3	3	4	4	2	3	4	2	4
946	Group A	1	2	4	1	3	1	2	3	3	1	3	1	4	2	2	3	3	4	5	5	4	5	4	4	4	4	4	4	4	4	4	4	5	4	4	4	4	4	3	2	3	4	4	2	4	4	2	4
947	Group B	1	1	5	1	3	1	3	3	1	2	5	1	4	2	2	2	2	4	4	4	5	4	4	4	4	4	4	4	4	4	2	4	4	4	4	4	4
948	Group A	3	2	4	2	2	2	2	3	3	2	3	2	3	3	3	2	3	4	4	4	4	4	4	4	4	4	3	4	3	4	4	4	4	4	3	4	4	4	3	3	4	4	3	3	4	3	3	3
949	Group A	4	2	4	2	3	1	1	3	1	2	4	2	4	3	2	3	4	3	4	4	5	2	2	4	4	2	5	4	4	4	2	2	4	4	2	4	2	4	5	2	4	4	5	2	2	5	4	5
950	Group A	1	1	5	1	2	1	2	3	3	1	4	1	4	4	1	4	4	5	4	5	5	4	4	2	5	4	4	4	4	4	4	4	4	3	4	3	4	4	4	4	4	3	4	4	4	4	4	5
951	Group B	2	2	5	1	2	3	1	4	3	1	4	2	4	3	4	3	5	5	4	4	5	5	5	4	3	3	4	5	5	4	2	4	5	4	3	5	4
952	Group B	2	2	5	2	2	2	2	3	3	1	3	2	4	4	2	3	5	4	3	4	5	5	4	4	3	3	5	4	4	3	4	3	5	3	4	3	3
953	Group C	2	2	5	2	2	1	2	4	4	2	4	3	3	4	3	4	4	3	4	4	3	3	4	4	4	3	4	3	3	3	5	3	3	3	3	3	3	3	3	3	3	4	4	3	4	4	3	4
954	Group A	1	1	5	1	4	1	1	4	1	1	4	1	4	4	1	2	2	5	5	5	4	4	4	4	5	5	5	4	4	3	4	3	4	5	3	4	4	4	4	4	4	4	4	2	3	4	1	5
955	Group B	1	1	5	1	2	1	1	3	2	1	3	1	2	4	2	4	5	2	1	4	3	3	2	2	2	1	3	2	3	2	5	3	2	5	4	2	4
956	Group A	4	3	3	4	3	3	4	3	3	3	4	2	4	3	4	3	4	3	3	4	4	3	3	4	4	3	3	4	3	4	2	3	3	3	3	3	3	4	4	4	4	4	4	2	3	3	4	4
957	Group A	3	2	4	2	2	1	3	3	3	1	3	2	4	3	1	3	4	4	3	4	4	4	3	4	4	4	4	4	4	3	3	3	4	4	4	4	4	4	4	3	4	4	4	2	4	4	2	4
958	Group C	2	2	4	2	2	2	3	3	3	2	4	2	4	2	2	2	4	4	4	4	4	4	4	4	4	4	4	4	3	4	3	3	4	3	4	4	3	3	3	2	3	3	2	4	2	2	3	3
959	Group C	1	1	5	1	2	1	1	3	4	1	5	1	2	4	3	4	2	5	5	5	5	4	4	5	5	5	5	5	5	4	5	5	5	2	5	5	4	5	5	5	5	5	5	2	5	5	5	5
960	Group A	2	2	5	2	3	2	3	2	4	2	4	4	4	4	3	2	3	4	3	3	4	3	3	4	4	3	3	4	3	3	3	3	4	4	4	3	4	4	4	3	3	3	3	2	4	5	4	4
961	Group A	2	4	1	1	2	2	2	1	5	1	5	2	5	2	5	2	2	5	4	2	4	4	4	4	4	4	4	4	5	5	4	2	5	4	4	5	4	4	4	4	4	4	4	2	2	4	4	4
962	Group C	2	1	5	1	3	1	1	4	1	1	4	1	5	2	1	5	2	5	4	5	5	4	4	4	4	4	4	4	4	3	2	4	4	4	4	4	4	4	3	4	4	4	4	2	4	4	2	4
963	Group A	1	1	4	1	2	1	2	3	3	1	3	2	4	4	2	2	4	5	5	5	5	5	5	5	5	5	5	5	5	5	5	5	5	5	4	5	4	5	4	4	5	5	5	4	5	4	5	5
964	Group C	4	1	1	1	3	1	2	2	3	1	4	2	5	2	2	3	2	5	4	5	5	4	5	4	4	4	4	5	5	3	4	4	4	4	4	4	4	3	3	3	3	4	4	3	3	3	2	4
965	Group C	1	1	4	1	1	3	1	2	1	1	2	1	5	4	3	4	4	5	5	5	5	5	5	5	5	4	4	4	4	5	3	4	4	4	5	4	5	5	3	3	3	3	4	3	4	3	3	3
966	Group A	2	2	5	1	2	3	2	4	2	2	4	2	4	2	1	2	2	5	4	4	4	4	4	4	5	4	4	4	4	4	2	3	5	4	4	5	4	2	3	4	2	3	4	2	4	4	2	4
967	Group A	1	2	5	1	3	1	2	3	3	2	3	1	4	2	1	2	1	5	5	5	5	4	4	4	5	4	4	5	5	5	5	5	5	4	5	5	4	4	4	4	5	4	5	1	4	1	1	5
968	Group A	2	2	2	2	2	2	2	2	5	2	4	2	5	2	2	3	5	4	3	5	5	5	4	5	5	4	4	4	5	4	5	4	5	3	4	4	4	3	3	3	3	3	3	3	3	3	3	4
969	Group B	2	5	4	2	1	1	3	1	2	1	4	1	3	2	2	3	3	4	4	4	5	3	3	4	4	5	5	4	5	3	4	3	4	5	3	4	5
970	Group A	4	2	5	2	3	3	5	3	4	2	5	2	5	2	1	2	4	5	2	4	4	5	3	5	3	3	5	3	4	3	4	2	3	3	4	4	4	4	5	4	4	5	5	4	5	4	5	5
971	Group B	1	2	5	1	2	1	2	3	1	1	2	1	3	3	3	3	3	3	3	3	3	3	3	3	3	3	3	3	3	3	3	3	3	3	3	3	3
972	Group C	1	2	5	1	2	1	1	3	4	2	5	1	5	4	2	3	2	4	4	4	5	4	4	4	5	4	4	5	5	4	4	4	5	5	4	4	4	4	4	4	4	4	4	4	4	4	3	5
973	Group A	2	2	4	2	2	1	2	3	3	2	5	2	3	4	1	4	4	4	4	4	4	2	4	4	4	4	4	4	4	3	4	4	4	3	4	4	3	5	4	3	4	4	4	3	4	4	2	5
974	Group B	2	1	1	1	2	1	2	3	3	2	4	2	3	3	3	4	3	4	4	4	4	4	4	4	4	4	4	3	3	3	3	3	3	2	3	3	2
975	Group C	3	5	4	1	4	1	1	4	3	1	5	1	4	2	1	4	2	5	4	5	5	5	4	2	4	4	5	4	4	4	2	4	5	2	4	4	2	2	4	4	2	4	4	2	4	2	2	4
976	Group C	2	4	4	2	2	3	4	3	3	3	4	2	4	4	3	3	3	4	4	4	4	3	4	4	4	4	5	4	4	3	3	3	3	4	3	4	5	4	3	4	3	4	4	2	3	4	4	4
977	Group A	2	2	4	1	2	3	3	3	3	2	4	4	4	2	2	2	4	4	4	4	4	3	4	3	4	3	3	3	5	3	5	3	4	3	3	4	3	2	3	3	3	3	3	3	3	3	4	3
978	Group C	1	1	5	1	3	1	1	3	1	1	5	1	5	2	1	2	1	5	3	5	5	4	4	2	5	4	4	3	5	3	4	3	5	3	5	5	3	3	3	3	3	3	3	4	3	3	4	4
979	Group C	1	1	5	1	1	1	1	1	4	1	4	1	5	1	1	2	2	5	4	5	5	4	4	4	5	4	5	5	5	4	3	4	5	2	4	5	4	5	4	4	4	5	5	1	5	5	1	5
980	Group B	1	1	1	1	1	1	1	1	1	1	5	1	4	2	2	2	2	5	4	4	5	4	4	2	4	2	2	4	4	4	4	4	4	3	4	4	5
981	Group C	1	2	5	1	3	1	2	3	1	1	5	2	3	2	2	4	4	4	4	4	3	3	4	3	4	4	4	3	3	2	5	2	2	4	2	2	4	2	1	2	2	2	2	3	2	2	3	4
982	Group B	3	1	5	1	3	3	2	3	5	1	3	3	3	3	1	1	2	5	5	5	5	5	4	3	5	3	4	5	4	5	1	3	5	3	5	5	2
983	Group C	2	2	4	1	3	1	3	2	1	1	4	4	5	4	2	1	4	5	4	4	4	5	4	5	4	4	4	5	5	5	4	4	5	4	4	4	4	5	4	5	5	5	5	4	5	5	3	5
984	Group B	1	2	5	1	1	1	1	2	2	1	4	1	3	5	2	2	2	5	5	4	5	5	4	4	5	4	5	4	5	4	4	4	4	5	5	4	5
985	Group B	1	1	5	1	1	1	1	4	3	1	5	5	5	1	1	3	1	5	5	5	5	5	4	4	5	5	4	5	5	4	5	4	5	1	4	5	1
986	Group B	3	3	4	4	1	1	3	3	3	3	5	2	4	4	3	3	4	3	3	3	4	4	3	3	4	3	4	3	4	3	4	3	4	3	3	3	3
987	Group A	2	1	2	2	3	1	3	3	3	3	4	2	4	4	3	2	2	5	4	4	5	4	4	2	4	4	4	4	4	3	4	4	4	4	4	4	4	4	3	2	3	4	4	1	4	2	2	5
988	Group B	3	2	3	3	1	1	3	2	2	1	4	3	3	3	3	4	4	4	4	4	4	4	4	4	4	4	4	3	2	2	3	3	3	4	3	4	4
989	Group A	1	2	2	2	2	1	1	3	1	1	4	1	4	2	1	1	2	5	4	4	5	4	4	4	5	4	4	4	4	4	2	3	4	5	4	4	5	3	3	4	3	3	4	2	3	4	2	4
990	Group A	1	4	5	1	3	1	2	3	3	3	4	1	4	3	1	3	4	4	5	5	5	5	4	2	5	4	5	4	5	3	4	4	4	5	4	3	5	5	5	4	4	5	4	1	5	5	1	5
991	Group C	1	2	5	1	3	1	1	3	3	1	4	1	4	1	1	2	2	4	2	3	3	3	4	3	3	4	4	3	4	3	5	3	4	2	4	4	2	4	3	2	3	4	4	2	4	3	2	5
992	Group A	1	2	4	1	3	1	3	4	3	1	4	2	4	3	1	2	2	4	3	4	4	4	3	4	4	3	4	4	4	3	5	4	4	3	4	3	3	3	3	4	3	4	4	2	4	4	2	4
993	Group B	3	3	3	2	2	3	2	3	4	2	3	2	4	2	2	2	4	4	3	4	4	4	3	4	4	4	4	4	4	4	4	3	4	4	3	4	4
994	Group B	2	5	4	1	1	1	3	1	4	1	2	2	4	4	1	4	4	4	4	3	3	3	3	3	4	2	3	5	5	4	5	5	4	4	4	4	4
995	Group C	1	1	3	1	2	1	2	3	2	1	2	1	4	1	1	2	2	4	4	4	4	4	4	4	4	4	4	4	5	4	4	3	4	5	4	4	5	2	2	2	2	4	4	2	4	4	2	4
996	Group A	1	1	1	1	1	1	1	3	3	1	1	1	5	3	1	1	1	5	5	5	5	4	4	3	4	4	5	5	5	4	4	3	5	5	4	5	5	5	5	5	5	3	5	5	5	5	5	5
997	Group A	1	1	4	2	4	1	2	3	3	2	4	3	5	2	1	2	2	4	4	4	5	5	5	4	5	5	5	5	5	5	5	5	5	5	5	4	3	5	5	5	4	5	5	4	4	4	5	5
998	Group C	2	2	5	1	2	1	2	3	1	1	5	1	5	2	1	3	2	5	5	5	5	5	5	5	5	5	5	5	5	4	4	4	5	2	4	5	4	4	5	4	4	4	4	2	4	4	2	5
999	Group B	1	4	4	5	2	2	2	3	2	2	4	2	4	2	2	3	3	5	4	4	4	4	3	3	4	4	4	4	4	4	3	4	4	2	4	4	4
1000	Group B	2	2	4	2	1	1	3	3	3	3	4	5	3	4	3	3	4	3	4	3	4	4	4	4	4	4	4	3	4	3	3	3	4	3	3	4	4
1001	Group C	1	1	4	1	1	1	1	1	1	1	4	1	4	3	1	1	1	5	4	5	5	4	4	4	5	4	4	4	5	5	5	5	5	4	3	5	3	5	5	5	5	5	5	2	4	5	2	5
[truncated: 77 more columns]
